# Supplementary material for: Predictability in process-based ensemble forecast of influenza
Source: PLoS Comput Biol. 2019 Feb 28;15(2):e1006783. doi: 10.1371/journal.pcbi.1006783 (PMC6394909; doi:10.1371/journal.pcbi.1006783)
Supplement: S1 Code — (ZIP) [file pcbi.1006783.s002.zip]

Archive with 15 entries (12 files):
- S2Code/
- S2Code/AbsHumidity.mat
- __MACOSX/
- __MACOSX/S2Code/
- __MACOSX/S2Code/._AbsHumidity.mat
- S2Code/forecast.m
- __MACOSX/S2Code/._forecast.m
- S2Code/ILI.mat
- __MACOSX/S2Code/._ILI.mat
- S2Code/SIRS_AH.m
- __MACOSX/S2Code/._SIRS_AH.m
- S2Code/predyears.mat
- __MACOSX/S2Code/._predyears.mat
- S2Code/citynames.mat
- __MACOSX/S2Code/._citynames.mat
