# Supplementary material for: Predictability in process-based ensemble forecast of influenza
Source: PLoS Comput Biol. 2019 Feb 28;15(2):e1006783. doi: 10.1371/journal.pcbi.1006783 (PMC6394909; doi:10.1371/journal.pcbi.1006783)
Supplement: S1 Code — (ZIP) [file pcbi.1006783.s002.zip › S2Code/forecast.m]

function forecast(city,year)
%code for the paper: S. Pei, M.A. Cane, J. Shaman, Predictability in 
%process-based ensemble forecast of influenza. PLoS Computational Biology.(2019)
%return 1- to 4-week ahead forecast, using both EAKF and perturbed EAKF
%city:city name of the prediction, e.g., 'NewYorkNY', stored in citynames
%year: forecast season, stored in predyears
%%%%%%%%%%%%%%%%%%%%%%%%%%%%%%%%%%%%%%%%%%%%%%%%%
load AbsHumidity%load absolute humidity data
load ILI%load GFT ILI+ data
%the optimized perturbation strength for predicted lead from -8 to 6 weeks
K=[2.7;1.4;1.8;2.0;0.9;0.7;0.9;0.4;1.8;2.4;1.5;3.6;4.6;4.9;4.8];
N=1e5;%total population
dt=1;%RK time step (1 day)
tmstep=7;%Integration interval (7 days)
%%%%%%%%%%%%%%%%%%%%%%%%%%%%%%%%%%%%%%%%%%%%%%%%%
%x=[S,I,obs,R0max,R0min,L,D]
%prepare range of variables and parameters
Sl=5e4; Su=6e4;
Il=0; Iu=1000;
Ll=365; Lu=10*365;
Dl=2; Du=7;
R0mxl=1.3; R0mxu=4;
R0mnl=0.8; R0mnu=1.3;
xmin=[Sl;Il;0;R0mxl;R0mnl;Ll;Dl];
xmax=[Su;Iu;0;R0mxu;R0mnu;Lu;Du];
%%%%%%%%%%%%%
num_times=40;%run model for 40 weeks
T=30;%forecast time - 30 weeks
num_ens=300;%ensemble size
%mapping operator to get observation: obs=H*x
HH=eye(7);
H=HH(3,:);

%prepare ILI+ data
AH=AbsHumidity(:,{city});
AH=table2array(AH);
AH(length(AH)+1:2*length(AH))=AH;
ILIp=ILI(:,{city});
ILIp=table2array(ILIp);
obstime=ILI(:,{'Date'});
obstime=table2array(obstime);
obstimeday=datenum(obstime);
s=['10/01/' num2str(year)];%start training from the first observation in October 
temp=find(obstimeday>datenum(s));
obs=ILIp(temp(1):temp(1)+num_times-1);%observations
startdate=obstime(temp(1));
s=['01/01/' num2str(year)];%the first day of the year
ts=datenum(startdate)-datenum(s)+1;%start date number in the year
%check if AH or obs contains NaN, insufficient information
if (sum(isnan(AH))==0)&&(sum(isnan(obs))==0)
    %forecast output, forecast from week 1 to week T
    forecast_EAKF=NaN(num_ens,4,T);%column: 1- to 4-week forecast
    forecast_EAKFperturb=NaN(num_ens,4,T);%column: 1- to 4-week forecast
    %prepare OEV
    obs_var=zeros(num_times,1);
    for t=1:num_times
        ave=mean(obs(max(1,t-3):max(1,t-1)));
        obs_var(t) = 5e3+ave^2/50;
    end
    %start EAKF
    %initialize ensemble
    x=lhsu(xmin,xmax,num_ens)';
    %%% Run for one week so model spreads
    x=SIRS_AH(x,ts-tmstep,dt,tmstep,N,AH);
    %start looping through observations
    xprior=NaN(7,num_ens,num_times);
    xpost=xprior;
    for tt = 1:T%forecast from week 1 to week T
        %%%%%  Get the variance of the ensemble
        prior_var = var(H*x);
        post_var = prior_var*obs_var(tt)/(prior_var+obs_var(tt));
        if prior_var==0
            post_var=0;
        end
        prior_mean = mean(H*x);
        post_mean = post_var*(prior_mean/prior_var + obs(tt)/obs_var(tt));
        %%%% Compute alpha and adjust distribution to conform to posterior moments
        alpha = (obs_var(tt)/(obs_var(tt)+prior_var)).^0.5;
        dy = post_mean + alpha*((H*x)-prior_mean)-H*x;
        %%%  Loop over each state variable
        rr=zeros(1,size(x,1));
        for j=1:size(x,1)
            A=cov(x(j,:),H*x);
            rr(j)=A(2,1)/prior_var;
        end
        dx=rr'*dy;
        %%%  Get the new ensemble and save prior and posterior
        xprior(:,:,tt)=x;
        xnew = x + dx;
        %%%  Corrections to DA produced aphysicalities
        xnew=checkDA(xnew);
        xpost(:,:,tt)=xnew;
        %%%  Integrate forward one time step
        tcurrent = ts+tmstep*tt;
        x=SIRS_AH(xnew,tcurrent,dt,tmstep,N,AH);
        %EAKF update is finished
        %%%%%%%%%%%%%%%%%%%%%%%%%%%%%%%%%%%%%
        %Forecast
        xpred=zeros(7,num_ens,num_times+1);
        %assign xprd before tt as posterior
        for t=1:tt
            xpred(:,:,t)=xpost(:,:,t);
            xpred(3,:,t)=obs(t)*ones(1,num_ens);%assign as true observations
        end
        %Forecast using EAKF
        tpred=ts+tmstep*tt;
        for t=tt:num_times
            xpred(:,:,t+1)=SIRS_AH(xpred(:,:,t),tpred,dt,tmstep,N,AH);
            tpred=tpred+tmstep;
        end
        obspred=shiftdim(xpred,1);
        obspred=obspred(:,:,3);%dimension: num_ens*num_times+1

        pw_ens=NaN(num_ens,1);%ensemble of peak week
        x1ens=NaN(num_ens,1);%ensemble of 1-week prediction
        x2ens=NaN(num_ens,1);%ensemble of 2-week prediction
        x3ens=NaN(num_ens,1);%ensemble of 3-week prediction
        x4ens=NaN(num_ens,1);%ensemble of 4-week prediction
        for k=1:num_ens
            ili=obspred(k,:);
            pwtemp=find(ili==max(ili));
            pw_ens(k,1)=pwtemp(1);
            x1ens(k)=ili(tt+1);
            x2ens(k)=ili(tt+2);
            x3ens(k)=ili(tt+3);
            x4ens(k)=ili(tt+4);
        end
        pw_pred=round(mean(pw_ens));%predicted peak week
        forecast_EAKF(:,1,tt)=x1ens;
        forecast_EAKF(:,2,tt)=x2ens;
        forecast_EAKF(:,3,tt)=x3ens;
        forecast_EAKF(:,4,tt)=x4ens;
    %%%%%%%%%%%%%%%%%%%%%%%%%%%%%%%%
    %%% find the linear matrix 
        x0=mean(xpost(:,:,tt),2);
        b=log(x0(4)-x0(5)); a=-180;
        BT1=exp(a*AH+b)+x0(5);
        BETA=BT1/x0(7);
        L=x0(6);D=x0(7);
        S=x0(1);I=x0(2);
        tcnt=ts+tt*tmstep;
        sigmaS=prctile(abs(xpost(1,:,tt)-S),95);%remove outliers
        sigmaI=prctile(abs(xpost(2,:,tt)-I),95);%remove outliers

        sigmaS=max(1,sigmaS);
        sigmaI=max(1,sigmaI);

        M=[-2*(1/L+BETA(floor(tcnt))*I/N),BETA(floor(tcnt))*I/N*sigmaS/sigmaI-(1/L+BETA(floor(tcnt))*S/N)*sigmaI/sigmaS;BETA(floor(tcnt))*I/N*sigmaS/sigmaI-(1/L+BETA(floor(tcnt))*S/N)*sigmaI/sigmaS,2*(BETA(floor(tcnt))*S/N-1/D)];
        [E,Lambda]=eig(M);
        if Lambda(1,1)>Lambda(2,2)
            e1=E(:,1);
        else
            e1=E(:,2);
        end
        predlead=tt-pw_pred;%predicted lead week to peak
        %Forecast after perturbation
        xpred=zeros(7,num_ens,num_times+1);
        %assign xprd before tt as posterior
        for t=1:tt
            xpred(:,:,t)=xpost(:,:,t);
            xpred(3,:,t)=obs(t)*ones(1,num_ens);%assign as true observations
        end
        %perturb
        if (predlead>=-8)&&(predlead<=6)
            ptbsize=K(predlead+9);
            xptb=perturb(xpost(:,:,tt),e1,ptbsize,sigmaS,sigmaI);
            xpred(:,:,tt)=xptb;
        end
        %%%  Corrections to DA produced aphysicalities
        xpred(:,:,tt)=checkDA(xpred(:,:,tt));

        tpred=ts+tmstep*tt;
        for t=tt:num_times
            xpred(:,:,t+1)=SIRS_AH(xpred(:,:,t),tpred,dt,tmstep,N,AH);
            tpred=tpred+tmstep;
        end
        obspred=shiftdim(xpred,1);
        obspred=obspred(:,:,3);%dimension: num_ens*num_times+1    

        x1ens=NaN(num_ens,1);%ensemble of 1-week prediction
        x2ens=NaN(num_ens,1);%ensemble of 2-week prediction
        x3ens=NaN(num_ens,1);%ensemble of 3-week prediction
        x4ens=NaN(num_ens,1);%ensemble of 4-week prediction
        for k=1:num_ens
            ili=obspred(k,:);
            x1ens(k)=ili(tt+1);
            x2ens(k)=ili(tt+2);
            x3ens(k)=ili(tt+3);
            x4ens(k)=ili(tt+4);
        end
        forecast_EAKFperturb(:,1,tt)=x1ens;
        forecast_EAKFperturb(:,2,tt)=x2ens;
        forecast_EAKFperturb(:,3,tt)=x3ens;
        forecast_EAKFperturb(:,4,tt)=x4ens;
    end%end for tt
    save(['Forecast-',city,'-',num2str(year)],'forecast_EAKF','forecast_EAKFperturb');
else
    disp('AH or obs contains NaN. Select another city or season.');
end%end for check nan


function s=lhsu(xmin,xmax,nsample)
% LHS from uniform distribution
nvar=length(xmin);
ran=rand(nsample,nvar);
s=zeros(nsample,nvar);
for j=1: nvar
   idx=randperm(nsample);
   P =(idx'-ran(:,j))/nsample;
   s(:,j) = xmin(j) + P.* (xmax(j)-xmin(j));
end

function x=checkDA(x)
N=1e5;
%S
ug=max(x(1,:));%Corrects if S>N
if ug>N
    x(1,x(1,:)>N)=min(median(x(1,:)),0.8*N);
end
ug=max(x(2,:));%Corrects if I>N
if ug>N
    x(2,x(2,:)>N)=min(median(x(2,:)),0.8*N);
end  
ug=min(min(x));%Corrects if any state or parameter nudges negative
if ug<=0
   for i=1:7
        x(i,x(i,:)<0)=mean(x(i,:))*sign(mean(x(i,:)));
   end
end
ug=min(x(4,:)-x(5,:));%Corrects if R0mx <= R0mn
if ug<=0
    x(4,x(4,:)<x(5,:))=x(5,x(4,:)<x(5,:))+0.01;
end

function x=perturb(x,e1,K,sigmaS,sigmaI)
%perturb x along the direction e1 with strength K.
%sigmaS and sigmaI are ensemble standard deviations of S and I.
X=x(1,:)-mean(x(1,:));Y=x(2,:)-mean(x(2,:));
X=X/sigmaS;Y=Y/sigmaI;%normalize
for i=1:length(X)
    e=[X(i);Y(i)];
    e=e-(e'*e1)*e1+K*(e'*e1)*e1;
    X(i)=e(1);Y(i)=e(2);
end
X=X*sigmaS;Y=Y*sigmaI;
x(1,:)=X+mean(x(1,:));
x(2,:)=Y+mean(x(2,:));
