# Supplementary material for: Predictability in process-based ensemble forecast of influenza
Source: PLoS Comput Biol. 2019 Feb 28;15(2):e1006783. doi: 10.1371/journal.pcbi.1006783 (PMC6394909; doi:10.1371/journal.pcbi.1006783)
Supplement: S1 Data — (ZIP) [file pcbi.1006783.s003.zip]

Archive with 7 entries (4 files):
- S3Data/
- S3Data/Perturbed.csv
- __MACOSX/
- __MACOSX/S3Data/
- __MACOSX/S3Data/._Perturbed.csv
- S3Data/Baseline.csv
- __MACOSX/S3Data/._Baseline.csv
