# Supplementary material for: Predictability in process-based ensemble forecast of influenza
Source: PLoS Comput Biol. 2019 Feb 28;15(2):e1006783. doi: 10.1371/journal.pcbi.1006783 (PMC6394909; doi:10.1371/journal.pcbi.1006783)
Supplement: S1 Data — (ZIP) [file pcbi.1006783.s003.zip › S3Data/Baseline.csv]

City	Season	Forecastweek	Target	Type	Unit	Bin_start_incl	Bin_end_notincl	Value
BirminghamAL	2003	40	1 wk ahead	Point	percent	NA	NA	0.119080
BirminghamAL	2003	40	1 wk ahead	Bin	percent	0.000000	0.100000	0.190000
BirminghamAL	2003	40	1 wk ahead	Bin	percent	0.100000	0.200000	0.510000
BirminghamAL	2003	40	1 wk ahead	Bin	percent	0.200000	0.300000	0.250000
BirminghamAL	2003	40	1 wk ahead	Bin	percent	0.300000	0.400000	0.050000
BirminghamAL	2003	40	2 wk ahead	Point	percent	NA	NA	0.084415
BirminghamAL	2003	40	2 wk ahead	Bin	percent	0.000000	0.100000	0.333333
BirminghamAL	2003	40	2 wk ahead	Bin	percent	0.100000	0.200000	0.523333
BirminghamAL	2003	40	2 wk ahead	Bin	percent	0.200000	0.300000	0.120000
BirminghamAL	2003	40	2 wk ahead	Bin	percent	0.300000	0.400000	0.023333
BirminghamAL	2003	40	3 wk ahead	Point	percent	NA	NA	0.062854
BirminghamAL	2003	40	3 wk ahead	Bin	percent	0.000000	0.100000	0.513333
BirminghamAL	2003	40	3 wk ahead	Bin	percent	0.100000	0.200000	0.413333
BirminghamAL	2003	40	3 wk ahead	Bin	percent	0.200000	0.300000	0.066667
BirminghamAL	2003	40	3 wk ahead	Bin	percent	0.300000	0.400000	0.006667
BirminghamAL	2003	40	4 wk ahead	Point	percent	NA	NA	0.053039
BirminghamAL	2003	40	4 wk ahead	Bin	percent	0.000000	0.100000	0.616667
BirminghamAL	2003	40	4 wk ahead	Bin	percent	0.100000	0.200000	0.330000
BirminghamAL	2003	40	4 wk ahead	Bin	percent	0.200000	0.300000	0.050000
BirminghamAL	2003	40	4 wk ahead	Bin	percent	0.300000	0.400000	0.003333
BirminghamAL	2003	41	1 wk ahead	Point	percent	NA	NA	0.049552
BirminghamAL	2003	41	1 wk ahead	Bin	percent	0.000000	0.100000	0.623333
BirminghamAL	2003	41	1 wk ahead	Bin	percent	0.100000	0.200000	0.346667
BirminghamAL	2003	41	1 wk ahead	Bin	percent	0.200000	0.300000	0.030000
BirminghamAL	2003	41	2 wk ahead	Point	percent	NA	NA	0.033237
BirminghamAL	2003	41	2 wk ahead	Bin	percent	0.000000	0.100000	0.800000
BirminghamAL	2003	41	2 wk ahead	Bin	percent	0.100000	0.200000	0.190000
BirminghamAL	2003	41	2 wk ahead	Bin	percent	0.200000	0.300000	0.010000
BirminghamAL	2003	41	3 wk ahead	Point	percent	NA	NA	0.025624
BirminghamAL	2003	41	3 wk ahead	Bin	percent	0.000000	0.100000	0.853333
BirminghamAL	2003	41	3 wk ahead	Bin	percent	0.100000	0.200000	0.143333
BirminghamAL	2003	41	3 wk ahead	Bin	percent	0.200000	0.300000	0.003333
BirminghamAL	2003	41	4 wk ahead	Point	percent	NA	NA	0.020880
BirminghamAL	2003	41	4 wk ahead	Bin	percent	0.000000	0.100000	0.890000
BirminghamAL	2003	41	4 wk ahead	Bin	percent	0.100000	0.200000	0.106667
BirminghamAL	2003	41	4 wk ahead	Bin	percent	0.200000	0.300000	0.003333
BirminghamAL	2003	42	1 wk ahead	Point	percent	NA	NA	0.031232
BirminghamAL	2003	42	1 wk ahead	Bin	percent	0.000000	0.100000	0.826667
BirminghamAL	2003	42	1 wk ahead	Bin	percent	0.100000	0.200000	0.170000
BirminghamAL	2003	42	1 wk ahead	Bin	percent	0.200000	0.300000	0.003333
BirminghamAL	2003	42	2 wk ahead	Point	percent	NA	NA	0.023803
BirminghamAL	2003	42	2 wk ahead	Bin	percent	0.000000	0.100000	0.876667
BirminghamAL	2003	42	2 wk ahead	Bin	percent	0.100000	0.200000	0.123333
BirminghamAL	2003	42	3 wk ahead	Point	percent	NA	NA	0.019171
BirminghamAL	2003	42	3 wk ahead	Bin	percent	0.000000	0.100000	0.923333
BirminghamAL	2003	42	3 wk ahead	Bin	percent	0.100000	0.200000	0.076667
BirminghamAL	2003	42	4 wk ahead	Point	percent	NA	NA	0.015219
BirminghamAL	2003	42	4 wk ahead	Bin	percent	0.000000	0.100000	0.936667
BirminghamAL	2003	42	4 wk ahead	Bin	percent	0.100000	0.200000	0.063333
BirminghamAL	2003	43	1 wk ahead	Point	percent	NA	NA	0.025655
BirminghamAL	2003	43	1 wk ahead	Bin	percent	0.000000	0.100000	0.876667
BirminghamAL	2003	43	1 wk ahead	Bin	percent	0.100000	0.200000	0.123333
BirminghamAL	2003	43	2 wk ahead	Point	percent	NA	NA	0.020441
BirminghamAL	2003	43	2 wk ahead	Bin	percent	0.000000	0.100000	0.923333
BirminghamAL	2003	43	2 wk ahead	Bin	percent	0.100000	0.200000	0.076667
BirminghamAL	2003	43	3 wk ahead	Point	percent	NA	NA	0.016098
BirminghamAL	2003	43	3 wk ahead	Bin	percent	0.000000	0.100000	0.943333
BirminghamAL	2003	43	3 wk ahead	Bin	percent	0.100000	0.200000	0.056667
BirminghamAL	2003	43	4 wk ahead	Point	percent	NA	NA	0.013282
BirminghamAL	2003	43	4 wk ahead	Bin	percent	0.000000	0.100000	0.950000
BirminghamAL	2003	43	4 wk ahead	Bin	percent	0.100000	0.200000	0.050000
BirminghamAL	2003	44	1 wk ahead	Point	percent	NA	NA	0.024481
BirminghamAL	2003	44	1 wk ahead	Bin	percent	0.000000	0.100000	0.913333
BirminghamAL	2003	44	1 wk ahead	Bin	percent	0.100000	0.200000	0.086667
BirminghamAL	2003	44	2 wk ahead	Point	percent	NA	NA	0.019162
BirminghamAL	2003	44	2 wk ahead	Bin	percent	0.000000	0.100000	0.936667
BirminghamAL	2003	44	2 wk ahead	Bin	percent	0.100000	0.200000	0.063333
BirminghamAL	2003	44	3 wk ahead	Point	percent	NA	NA	0.015777
BirminghamAL	2003	44	3 wk ahead	Bin	percent	0.000000	0.100000	0.946667
BirminghamAL	2003	44	3 wk ahead	Bin	percent	0.100000	0.200000	0.053333
BirminghamAL	2003	44	4 wk ahead	Point	percent	NA	NA	0.015042
BirminghamAL	2003	44	4 wk ahead	Bin	percent	0.000000	0.100000	0.926667
BirminghamAL	2003	44	4 wk ahead	Bin	percent	0.100000	0.200000	0.073333
BirminghamAL	2003	45	1 wk ahead	Point	percent	NA	NA	0.024874
BirminghamAL	2003	45	1 wk ahead	Bin	percent	0.000000	0.100000	0.910000
BirminghamAL	2003	45	1 wk ahead	Bin	percent	0.100000	0.200000	0.090000
BirminghamAL	2003	45	2 wk ahead	Point	percent	NA	NA	0.020590
BirminghamAL	2003	45	2 wk ahead	Bin	percent	0.000000	0.100000	0.920000
BirminghamAL	2003	45	2 wk ahead	Bin	percent	0.100000	0.200000	0.080000
BirminghamAL	2003	45	3 wk ahead	Point	percent	NA	NA	0.019875
BirminghamAL	2003	45	3 wk ahead	Bin	percent	0.000000	0.100000	0.900000
BirminghamAL	2003	45	3 wk ahead	Bin	percent	0.100000	0.200000	0.100000
BirminghamAL	2003	45	4 wk ahead	Point	percent	NA	NA	0.018833
BirminghamAL	2003	45	4 wk ahead	Bin	percent	0.000000	0.100000	0.893333
BirminghamAL	2003	45	4 wk ahead	Bin	percent	0.100000	0.200000	0.106667
BirminghamAL	2003	46	1 wk ahead	Point	percent	NA	NA	0.039454
BirminghamAL	2003	46	1 wk ahead	Bin	percent	0.000000	0.100000	0.756667
BirminghamAL	2003	46	1 wk ahead	Bin	percent	0.100000	0.200000	0.243333
BirminghamAL	2003	46	2 wk ahead	Point	percent	NA	NA	0.041473
BirminghamAL	2003	46	2 wk ahead	Bin	percent	0.000000	0.100000	0.716667
BirminghamAL	2003	46	2 wk ahead	Bin	percent	0.100000	0.200000	0.280000
BirminghamAL	2003	46	2 wk ahead	Bin	percent	0.200000	0.300000	0.003333
BirminghamAL	2003	46	3 wk ahead	Point	percent	NA	NA	0.042895
BirminghamAL	2003	46	3 wk ahead	Bin	percent	0.000000	0.100000	0.716667
BirminghamAL	2003	46	3 wk ahead	Bin	percent	0.100000	0.200000	0.256667
BirminghamAL	2003	46	3 wk ahead	Bin	percent	0.200000	0.300000	0.026667
BirminghamAL	2003	46	4 wk ahead	Point	percent	NA	NA	0.051864
BirminghamAL	2003	46	4 wk ahead	Bin	percent	0.000000	0.100000	0.660000
BirminghamAL	2003	46	4 wk ahead	Bin	percent	0.100000	0.200000	0.266667
BirminghamAL	2003	46	4 wk ahead	Bin	percent	0.200000	0.300000	0.053333
BirminghamAL	2003	46	4 wk ahead	Bin	percent	0.300000	0.400000	0.016667
BirminghamAL	2003	46	4 wk ahead	Bin	percent	0.400000	0.500000	0.003333
BirminghamAL	2003	47	1 wk ahead	Point	percent	NA	NA	0.115787
BirminghamAL	2003	47	1 wk ahead	Bin	percent	0.000000	0.100000	0.046667
BirminghamAL	2003	47	1 wk ahead	Bin	percent	0.100000	0.200000	0.733333
BirminghamAL	2003	47	1 wk ahead	Bin	percent	0.200000	0.300000	0.186667
BirminghamAL	2003	47	1 wk ahead	Bin	percent	0.300000	0.400000	0.030000
BirminghamAL	2003	47	1 wk ahead	Bin	percent	0.400000	0.500000	0.003333
BirminghamAL	2003	47	2 wk ahead	Point	percent	NA	NA	0.158169
BirminghamAL	2003	47	2 wk ahead	Bin	percent	0.000000	0.100000	0.080000
BirminghamAL	2003	47	2 wk ahead	Bin	percent	0.100000	0.200000	0.530000
BirminghamAL	2003	47	2 wk ahead	Bin	percent	0.200000	0.300000	0.230000
BirminghamAL	2003	47	2 wk ahead	Bin	percent	0.300000	0.400000	0.100000
BirminghamAL	2003	47	2 wk ahead	Bin	percent	0.400000	0.500000	0.030000
BirminghamAL	2003	47	2 wk ahead	Bin	percent	0.500000	0.600000	0.010000
BirminghamAL	2003	47	2 wk ahead	Bin	percent	0.600000	0.700000	0.006667
BirminghamAL	2003	47	2 wk ahead	Bin	percent	0.700000	0.800000	0.010000
BirminghamAL	2003	47	2 wk ahead	Bin	percent	0.800000	0.900000	0.003333
BirminghamAL	2003	47	3 wk ahead	Point	percent	NA	NA	0.263927
BirminghamAL	2003	47	3 wk ahead	Bin	percent	0.000000	0.100000	0.083333
BirminghamAL	2003	47	3 wk ahead	Bin	percent	0.100000	0.200000	0.380000
BirminghamAL	2003	47	3 wk ahead	Bin	percent	0.200000	0.300000	0.206667
BirminghamAL	2003	47	3 wk ahead	Bin	percent	0.300000	0.400000	0.110000
BirminghamAL	2003	47	3 wk ahead	Bin	percent	0.400000	0.500000	0.066667
BirminghamAL	2003	47	3 wk ahead	Bin	percent	0.500000	0.600000	0.043333
BirminghamAL	2003	47	3 wk ahead	Bin	percent	0.600000	0.700000	0.033333
BirminghamAL	2003	47	3 wk ahead	Bin	percent	0.700000	0.800000	0.016667
BirminghamAL	2003	47	3 wk ahead	Bin	percent	0.800000	0.900000	0.020000
BirminghamAL	2003	47	3 wk ahead	Bin	percent	0.900000	1.000000	0.010000
BirminghamAL	2003	47	3 wk ahead	Bin	percent	1.000000	1.100000	0.006667
BirminghamAL	2003	47	3 wk ahead	Bin	percent	1.200000	1.300000	0.003333
BirminghamAL	2003	47	3 wk ahead	Bin	percent	1.500000	1.600000	0.006667
BirminghamAL	2003	47	3 wk ahead	Bin	percent	1.600000	1.700000	0.003333
BirminghamAL	2003	47	3 wk ahead	Bin	percent	1.900000	2.000000	0.003333
BirminghamAL	2003	47	3 wk ahead	Bin	percent	2.000000	2.100000	0.003333
BirminghamAL	2003	47	3 wk ahead	Bin	percent	2.200000	2.300000	0.003333
BirminghamAL	2003	47	4 wk ahead	Point	percent	NA	NA	0.456746
BirminghamAL	2003	47	4 wk ahead	Bin	percent	0.000000	0.100000	0.083333
BirminghamAL	2003	47	4 wk ahead	Bin	percent	0.100000	0.200000	0.263333
BirminghamAL	2003	47	4 wk ahead	Bin	percent	0.200000	0.300000	0.193333
BirminghamAL	2003	47	4 wk ahead	Bin	percent	0.300000	0.400000	0.110000
BirminghamAL	2003	47	4 wk ahead	Bin	percent	0.400000	0.500000	0.076667
BirminghamAL	2003	47	4 wk ahead	Bin	percent	0.500000	0.600000	0.050000
BirminghamAL	2003	47	4 wk ahead	Bin	percent	0.600000	0.700000	0.040000
BirminghamAL	2003	47	4 wk ahead	Bin	percent	0.700000	0.800000	0.023333
BirminghamAL	2003	47	4 wk ahead	Bin	percent	0.800000	0.900000	0.026667
BirminghamAL	2003	47	4 wk ahead	Bin	percent	0.900000	1.000000	0.023333
BirminghamAL	2003	47	4 wk ahead	Bin	percent	1.100000	1.200000	0.010000
BirminghamAL	2003	47	4 wk ahead	Bin	percent	1.200000	1.300000	0.023333
BirminghamAL	2003	47	4 wk ahead	Bin	percent	1.300000	1.400000	0.006667
BirminghamAL	2003	47	4 wk ahead	Bin	percent	1.400000	1.500000	0.003333
BirminghamAL	2003	47	4 wk ahead	Bin	percent	1.500000	1.600000	0.006667
BirminghamAL	2003	47	4 wk ahead	Bin	percent	1.600000	1.700000	0.013333
BirminghamAL	2003	47	4 wk ahead	Bin	percent	1.700000	1.800000	0.003333
BirminghamAL	2003	47	4 wk ahead	Bin	percent	1.800000	1.900000	0.006667
BirminghamAL	2003	47	4 wk ahead	Bin	percent	1.900000	2.000000	0.006667
BirminghamAL	2003	47	4 wk ahead	Bin	percent	2.000000	2.100000	0.003333
BirminghamAL	2003	47	4 wk ahead	Bin	percent	2.200000	2.300000	0.003333
BirminghamAL	2003	47	4 wk ahead	Bin	percent	3.000000	3.100000	0.003333
BirminghamAL	2003	47	4 wk ahead	Bin	percent	3.300000	3.400000	0.003333
BirminghamAL	2003	47	4 wk ahead	Bin	percent	3.500000	3.600000	0.003333
BirminghamAL	2003	47	4 wk ahead	Bin	percent	3.600000	3.700000	0.003333
BirminghamAL	2003	47	4 wk ahead	Bin	percent	4.300000	4.400000	0.003333
BirminghamAL	2003	47	4 wk ahead	Bin	percent	4.900000	5.000000	0.003333
BirminghamAL	2003	47	4 wk ahead	Bin	percent	5.000000	5.100000	0.003333
BirminghamAL	2003	48	1 wk ahead	Point	percent	NA	NA	24.717665
BirminghamAL	2003	48	1 wk ahead	Bin	percent	2.000000	2.100000	0.003333
BirminghamAL	2003	48	1 wk ahead	Bin	percent	2.300000	2.400000	0.010000
BirminghamAL	2003	48	1 wk ahead	Bin	percent	2.400000	2.500000	0.003333
BirminghamAL	2003	48	1 wk ahead	Bin	percent	2.500000	2.600000	0.003333
BirminghamAL	2003	48	1 wk ahead	Bin	percent	2.700000	2.800000	0.006667
BirminghamAL	2003	48	1 wk ahead	Bin	percent	2.800000	2.900000	0.013333
BirminghamAL	2003	48	1 wk ahead	Bin	percent	2.900000	3.000000	0.006667
BirminghamAL	2003	48	1 wk ahead	Bin	percent	3.000000	3.100000	0.010000
BirminghamAL	2003	48	1 wk ahead	Bin	percent	3.300000	3.400000	0.003333
BirminghamAL	2003	48	1 wk ahead	Bin	percent	3.500000	3.600000	0.003333
BirminghamAL	2003	48	1 wk ahead	Bin	percent	3.700000	3.800000	0.006667
BirminghamAL	2003	48	1 wk ahead	Bin	percent	3.900000	4.000000	0.003333
BirminghamAL	2003	48	1 wk ahead	Bin	percent	4.000000	4.100000	0.003333
BirminghamAL	2003	48	1 wk ahead	Bin	percent	4.100000	4.200000	0.010000
BirminghamAL	2003	48	1 wk ahead	Bin	percent	4.200000	4.300000	0.006667
BirminghamAL	2003	48	1 wk ahead	Bin	percent	4.400000	4.500000	0.006667
BirminghamAL	2003	48	1 wk ahead	Bin	percent	4.500000	4.600000	0.006667
BirminghamAL	2003	48	1 wk ahead	Bin	percent	4.600000	4.700000	0.006667
BirminghamAL	2003	48	1 wk ahead	Bin	percent	4.700000	4.800000	0.003333
BirminghamAL	2003	48	1 wk ahead	Bin	percent	4.800000	4.900000	0.010000
BirminghamAL	2003	48	1 wk ahead	Bin	percent	4.900000	5.000000	0.010000
BirminghamAL	2003	48	1 wk ahead	Bin	percent	5.100000	5.200000	0.010000
BirminghamAL	2003	48	1 wk ahead	Bin	percent	5.200000	5.300000	0.010000
BirminghamAL	2003	48	1 wk ahead	Bin	percent	5.300000	5.400000	0.003333
BirminghamAL	2003	48	1 wk ahead	Bin	percent	5.400000	5.500000	0.003333
BirminghamAL	2003	48	1 wk ahead	Bin	percent	5.500000	5.600000	0.006667
BirminghamAL	2003	48	1 wk ahead	Bin	percent	5.700000	5.800000	0.006667
BirminghamAL	2003	48	1 wk ahead	Bin	percent	5.900000	6.000000	0.013333
BirminghamAL	2003	48	1 wk ahead	Bin	percent	6.000000	6.100000	0.010000
BirminghamAL	2003	48	1 wk ahead	Bin	percent	6.100000	6.200000	0.006667
BirminghamAL	2003	48	1 wk ahead	Bin	percent	6.200000	6.300000	0.003333
BirminghamAL	2003	48	1 wk ahead	Bin	percent	6.300000	6.400000	0.006667
BirminghamAL	2003	48	1 wk ahead	Bin	percent	6.400000	6.500000	0.003333
BirminghamAL	2003	48	1 wk ahead	Bin	percent	6.500000	6.600000	0.003333
BirminghamAL	2003	48	1 wk ahead	Bin	percent	6.600000	6.700000	0.006667
BirminghamAL	2003	48	1 wk ahead	Bin	percent	6.800000	6.900000	0.003333
BirminghamAL	2003	48	1 wk ahead	Bin	percent	6.900000	7.000000	0.006667
BirminghamAL	2003	48	1 wk ahead	Bin	percent	7.000000	7.100000	0.003333
BirminghamAL	2003	48	1 wk ahead	Bin	percent	7.100000	7.200000	0.003333
BirminghamAL	2003	48	1 wk ahead	Bin	percent	7.300000	7.400000	0.003333
BirminghamAL	2003	48	1 wk ahead	Bin	percent	7.500000	7.600000	0.006667
BirminghamAL	2003	48	1 wk ahead	Bin	percent	7.600000	7.700000	0.006667
BirminghamAL	2003	48	1 wk ahead	Bin	percent	7.700000	7.800000	0.010000
BirminghamAL	2003	48	1 wk ahead	Bin	percent	7.800000	7.900000	0.003333
BirminghamAL	2003	48	1 wk ahead	Bin	percent	7.900000	8.000000	0.010000
BirminghamAL	2003	48	1 wk ahead	Bin	percent	8.000000	8.100000	0.003333
BirminghamAL	2003	48	1 wk ahead	Bin	percent	8.100000	8.200000	0.003333
BirminghamAL	2003	48	1 wk ahead	Bin	percent	8.200000	8.300000	0.003333
BirminghamAL	2003	48	1 wk ahead	Bin	percent	8.300000	8.400000	0.003333
BirminghamAL	2003	48	1 wk ahead	Bin	percent	8.400000	8.500000	0.006667
BirminghamAL	2003	48	1 wk ahead	Bin	percent	8.500000	8.600000	0.003333
BirminghamAL	2003	48	1 wk ahead	Bin	percent	8.700000	8.800000	0.010000
BirminghamAL	2003	48	1 wk ahead	Bin	percent	9.000000	9.100000	0.003333
BirminghamAL	2003	48	1 wk ahead	Bin	percent	9.600000	9.700000	0.006667
BirminghamAL	2003	48	1 wk ahead	Bin	percent	9.800000	9.900000	0.010000
BirminghamAL	2003	48	1 wk ahead	Bin	percent	10.000000	10.100000	0.003333
BirminghamAL	2003	48	1 wk ahead	Bin	percent	10.100000	10.200000	0.003333
BirminghamAL	2003	48	1 wk ahead	Bin	percent	10.300000	10.400000	0.006667
BirminghamAL	2003	48	1 wk ahead	Bin	percent	10.600000	10.700000	0.003333
BirminghamAL	2003	48	1 wk ahead	Bin	percent	10.700000	10.800000	0.003333
BirminghamAL	2003	48	1 wk ahead	Bin	percent	11.300000	11.400000	0.003333
BirminghamAL	2003	48	1 wk ahead	Bin	percent	11.600000	11.700000	0.006667
BirminghamAL	2003	48	1 wk ahead	Bin	percent	11.700000	11.800000	0.003333
BirminghamAL	2003	48	1 wk ahead	Bin	percent	11.900000	12.000000	0.003333
BirminghamAL	2003	48	1 wk ahead	Bin	percent	12.000000	12.100000	0.003333
BirminghamAL	2003	48	1 wk ahead	Bin	percent	12.100000	12.200000	0.003333
BirminghamAL	2003	48	1 wk ahead	Bin	percent	12.300000	12.400000	0.003333
BirminghamAL	2003	48	1 wk ahead	Bin	percent	12.400000	12.500000	0.003333
BirminghamAL	2003	48	1 wk ahead	Bin	percent	12.600000	12.700000	0.003333
BirminghamAL	2003	48	1 wk ahead	Bin	percent	12.800000	12.900000	0.003333
BirminghamAL	2003	48	1 wk ahead	Bin	percent	12.900000	13.000000	0.003333
BirminghamAL	2003	48	1 wk ahead	Bin	percent	13.000000	100.000000	0.600000
BirminghamAL	2003	48	2 wk ahead	Point	percent	NA	NA	22.543164
BirminghamAL	2003	48	2 wk ahead	Bin	percent	0.100000	0.200000	0.046667
BirminghamAL	2003	48	2 wk ahead	Bin	percent	0.200000	0.300000	0.023333
BirminghamAL	2003	48	2 wk ahead	Bin	percent	0.300000	0.400000	0.010000
BirminghamAL	2003	48	2 wk ahead	Bin	percent	0.400000	0.500000	0.013333
BirminghamAL	2003	48	2 wk ahead	Bin	percent	0.600000	0.700000	0.010000
BirminghamAL	2003	48	2 wk ahead	Bin	percent	0.700000	0.800000	0.006667
BirminghamAL	2003	48	2 wk ahead	Bin	percent	0.800000	0.900000	0.006667
BirminghamAL	2003	48	2 wk ahead	Bin	percent	0.900000	1.000000	0.003333
BirminghamAL	2003	48	2 wk ahead	Bin	percent	1.100000	1.200000	0.003333
BirminghamAL	2003	48	2 wk ahead	Bin	percent	1.500000	1.600000	0.003333
BirminghamAL	2003	48	2 wk ahead	Bin	percent	1.700000	1.800000	0.006667
BirminghamAL	2003	48	2 wk ahead	Bin	percent	2.000000	2.100000	0.003333
BirminghamAL	2003	48	2 wk ahead	Bin	percent	3.200000	3.300000	0.003333
BirminghamAL	2003	48	2 wk ahead	Bin	percent	3.900000	4.000000	0.003333
BirminghamAL	2003	48	2 wk ahead	Bin	percent	4.100000	4.200000	0.003333
BirminghamAL	2003	48	2 wk ahead	Bin	percent	4.200000	4.300000	0.003333
BirminghamAL	2003	48	2 wk ahead	Bin	percent	4.500000	4.600000	0.003333
BirminghamAL	2003	48	2 wk ahead	Bin	percent	4.900000	5.000000	0.003333
BirminghamAL	2003	48	2 wk ahead	Bin	percent	5.100000	5.200000	0.003333
BirminghamAL	2003	48	2 wk ahead	Bin	percent	5.300000	5.400000	0.003333
BirminghamAL	2003	48	2 wk ahead	Bin	percent	5.900000	6.000000	0.003333
BirminghamAL	2003	48	2 wk ahead	Bin	percent	6.000000	6.100000	0.003333
BirminghamAL	2003	48	2 wk ahead	Bin	percent	6.800000	6.900000	0.003333
BirminghamAL	2003	48	2 wk ahead	Bin	percent	6.900000	7.000000	0.003333
BirminghamAL	2003	48	2 wk ahead	Bin	percent	7.500000	7.600000	0.003333
BirminghamAL	2003	48	2 wk ahead	Bin	percent	7.800000	7.900000	0.003333
BirminghamAL	2003	48	2 wk ahead	Bin	percent	8.000000	8.100000	0.006667
BirminghamAL	2003	48	2 wk ahead	Bin	percent	8.100000	8.200000	0.003333
BirminghamAL	2003	48	2 wk ahead	Bin	percent	8.700000	8.800000	0.003333
BirminghamAL	2003	48	2 wk ahead	Bin	percent	8.800000	8.900000	0.003333
BirminghamAL	2003	48	2 wk ahead	Bin	percent	9.000000	9.100000	0.003333
BirminghamAL	2003	48	2 wk ahead	Bin	percent	9.200000	9.300000	0.003333
BirminghamAL	2003	48	2 wk ahead	Bin	percent	9.800000	9.900000	0.003333
BirminghamAL	2003	48	2 wk ahead	Bin	percent	9.900000	10.000000	0.006667
BirminghamAL	2003	48	2 wk ahead	Bin	percent	10.000000	10.100000	0.003333
BirminghamAL	2003	48	2 wk ahead	Bin	percent	10.100000	10.200000	0.003333
BirminghamAL	2003	48	2 wk ahead	Bin	percent	10.200000	10.300000	0.003333
BirminghamAL	2003	48	2 wk ahead	Bin	percent	11.100000	11.200000	0.003333
BirminghamAL	2003	48	2 wk ahead	Bin	percent	11.400000	11.500000	0.003333
BirminghamAL	2003	48	2 wk ahead	Bin	percent	11.500000	11.600000	0.003333
BirminghamAL	2003	48	2 wk ahead	Bin	percent	11.600000	11.700000	0.006667
BirminghamAL	2003	48	2 wk ahead	Bin	percent	12.100000	12.200000	0.003333
BirminghamAL	2003	48	2 wk ahead	Bin	percent	12.300000	12.400000	0.003333
BirminghamAL	2003	48	2 wk ahead	Bin	percent	12.400000	12.500000	0.003333
BirminghamAL	2003	48	2 wk ahead	Bin	percent	12.700000	12.800000	0.003333
BirminghamAL	2003	48	2 wk ahead	Bin	percent	12.800000	12.900000	0.003333
BirminghamAL	2003	48	2 wk ahead	Bin	percent	12.900000	13.000000	0.003333
BirminghamAL	2003	48	2 wk ahead	Bin	percent	13.000000	100.000000	0.736667
BirminghamAL	2003	48	3 wk ahead	Point	percent	NA	NA	8.431915
BirminghamAL	2003	48	3 wk ahead	Bin	percent	0.000000	0.100000	0.136667
BirminghamAL	2003	48	3 wk ahead	Bin	percent	0.100000	0.200000	0.040000
BirminghamAL	2003	48	3 wk ahead	Bin	percent	0.200000	0.300000	0.033333
BirminghamAL	2003	48	3 wk ahead	Bin	percent	0.300000	0.400000	0.020000
BirminghamAL	2003	48	3 wk ahead	Bin	percent	0.400000	0.500000	0.013333
BirminghamAL	2003	48	3 wk ahead	Bin	percent	0.500000	0.600000	0.020000
BirminghamAL	2003	48	3 wk ahead	Bin	percent	0.600000	0.700000	0.016667
BirminghamAL	2003	48	3 wk ahead	Bin	percent	0.700000	0.800000	0.016667
BirminghamAL	2003	48	3 wk ahead	Bin	percent	0.800000	0.900000	0.003333
BirminghamAL	2003	48	3 wk ahead	Bin	percent	0.900000	1.000000	0.010000
BirminghamAL	2003	48	3 wk ahead	Bin	percent	1.000000	1.100000	0.006667
BirminghamAL	2003	48	3 wk ahead	Bin	percent	1.100000	1.200000	0.010000
BirminghamAL	2003	48	3 wk ahead	Bin	percent	1.200000	1.300000	0.006667
BirminghamAL	2003	48	3 wk ahead	Bin	percent	1.300000	1.400000	0.006667
BirminghamAL	2003	48	3 wk ahead	Bin	percent	1.400000	1.500000	0.003333
BirminghamAL	2003	48	3 wk ahead	Bin	percent	1.500000	1.600000	0.010000
BirminghamAL	2003	48	3 wk ahead	Bin	percent	1.600000	1.700000	0.010000
BirminghamAL	2003	48	3 wk ahead	Bin	percent	1.700000	1.800000	0.006667
BirminghamAL	2003	48	3 wk ahead	Bin	percent	1.800000	1.900000	0.010000
BirminghamAL	2003	48	3 wk ahead	Bin	percent	1.900000	2.000000	0.006667
BirminghamAL	2003	48	3 wk ahead	Bin	percent	2.000000	2.100000	0.010000
BirminghamAL	2003	48	3 wk ahead	Bin	percent	2.100000	2.200000	0.013333
BirminghamAL	2003	48	3 wk ahead	Bin	percent	2.200000	2.300000	0.003333
BirminghamAL	2003	48	3 wk ahead	Bin	percent	2.300000	2.400000	0.010000
BirminghamAL	2003	48	3 wk ahead	Bin	percent	2.400000	2.500000	0.006667
BirminghamAL	2003	48	3 wk ahead	Bin	percent	2.500000	2.600000	0.003333
BirminghamAL	2003	48	3 wk ahead	Bin	percent	2.700000	2.800000	0.003333
BirminghamAL	2003	48	3 wk ahead	Bin	percent	2.800000	2.900000	0.006667
BirminghamAL	2003	48	3 wk ahead	Bin	percent	2.900000	3.000000	0.016667
BirminghamAL	2003	48	3 wk ahead	Bin	percent	3.000000	3.100000	0.010000
BirminghamAL	2003	48	3 wk ahead	Bin	percent	3.100000	3.200000	0.003333
BirminghamAL	2003	48	3 wk ahead	Bin	percent	3.200000	3.300000	0.013333
BirminghamAL	2003	48	3 wk ahead	Bin	percent	3.300000	3.400000	0.003333
BirminghamAL	2003	48	3 wk ahead	Bin	percent	3.400000	3.500000	0.006667
BirminghamAL	2003	48	3 wk ahead	Bin	percent	3.600000	3.700000	0.013333
BirminghamAL	2003	48	3 wk ahead	Bin	percent	3.700000	3.800000	0.006667
BirminghamAL	2003	48	3 wk ahead	Bin	percent	3.900000	4.000000	0.003333
BirminghamAL	2003	48	3 wk ahead	Bin	percent	4.100000	4.200000	0.003333
BirminghamAL	2003	48	3 wk ahead	Bin	percent	4.200000	4.300000	0.003333
BirminghamAL	2003	48	3 wk ahead	Bin	percent	4.300000	4.400000	0.003333
BirminghamAL	2003	48	3 wk ahead	Bin	percent	4.400000	4.500000	0.006667
BirminghamAL	2003	48	3 wk ahead	Bin	percent	4.500000	4.600000	0.010000
BirminghamAL	2003	48	3 wk ahead	Bin	percent	4.600000	4.700000	0.010000
BirminghamAL	2003	48	3 wk ahead	Bin	percent	4.700000	4.800000	0.006667
BirminghamAL	2003	48	3 wk ahead	Bin	percent	4.900000	5.000000	0.013333
BirminghamAL	2003	48	3 wk ahead	Bin	percent	5.000000	5.100000	0.003333
BirminghamAL	2003	48	3 wk ahead	Bin	percent	5.100000	5.200000	0.006667
BirminghamAL	2003	48	3 wk ahead	Bin	percent	5.200000	5.300000	0.006667
BirminghamAL	2003	48	3 wk ahead	Bin	percent	5.300000	5.400000	0.003333
BirminghamAL	2003	48	3 wk ahead	Bin	percent	5.400000	5.500000	0.003333
BirminghamAL	2003	48	3 wk ahead	Bin	percent	5.500000	5.600000	0.003333
BirminghamAL	2003	48	3 wk ahead	Bin	percent	5.600000	5.700000	0.003333
BirminghamAL	2003	48	3 wk ahead	Bin	percent	5.900000	6.000000	0.003333
BirminghamAL	2003	48	3 wk ahead	Bin	percent	6.000000	6.100000	0.003333
BirminghamAL	2003	48	3 wk ahead	Bin	percent	6.200000	6.300000	0.006667
BirminghamAL	2003	48	3 wk ahead	Bin	percent	6.500000	6.600000	0.006667
BirminghamAL	2003	48	3 wk ahead	Bin	percent	6.700000	6.800000	0.003333
BirminghamAL	2003	48	3 wk ahead	Bin	percent	6.900000	7.000000	0.003333
BirminghamAL	2003	48	3 wk ahead	Bin	percent	7.000000	7.100000	0.003333
BirminghamAL	2003	48	3 wk ahead	Bin	percent	7.200000	7.300000	0.006667
BirminghamAL	2003	48	3 wk ahead	Bin	percent	7.400000	7.500000	0.003333
BirminghamAL	2003	48	3 wk ahead	Bin	percent	7.700000	7.800000	0.003333
BirminghamAL	2003	48	3 wk ahead	Bin	percent	7.900000	8.000000	0.006667
BirminghamAL	2003	48	3 wk ahead	Bin	percent	8.100000	8.200000	0.003333
BirminghamAL	2003	48	3 wk ahead	Bin	percent	8.400000	8.500000	0.003333
BirminghamAL	2003	48	3 wk ahead	Bin	percent	8.600000	8.700000	0.003333
BirminghamAL	2003	48	3 wk ahead	Bin	percent	8.800000	8.900000	0.006667
BirminghamAL	2003	48	3 wk ahead	Bin	percent	9.100000	9.200000	0.003333
BirminghamAL	2003	48	3 wk ahead	Bin	percent	9.200000	9.300000	0.003333
BirminghamAL	2003	48	3 wk ahead	Bin	percent	9.400000	9.500000	0.003333
BirminghamAL	2003	48	3 wk ahead	Bin	percent	9.500000	9.600000	0.003333
BirminghamAL	2003	48	3 wk ahead	Bin	percent	9.700000	9.800000	0.003333
BirminghamAL	2003	48	3 wk ahead	Bin	percent	9.900000	10.000000	0.003333
BirminghamAL	2003	48	3 wk ahead	Bin	percent	10.100000	10.200000	0.003333
BirminghamAL	2003	48	3 wk ahead	Bin	percent	10.700000	10.800000	0.010000
BirminghamAL	2003	48	3 wk ahead	Bin	percent	10.800000	10.900000	0.010000
BirminghamAL	2003	48	3 wk ahead	Bin	percent	10.900000	11.000000	0.003333
BirminghamAL	2003	48	3 wk ahead	Bin	percent	11.000000	11.100000	0.003333
BirminghamAL	2003	48	3 wk ahead	Bin	percent	11.300000	11.400000	0.006667
BirminghamAL	2003	48	3 wk ahead	Bin	percent	11.600000	11.700000	0.003333
BirminghamAL	2003	48	3 wk ahead	Bin	percent	11.900000	12.000000	0.006667
BirminghamAL	2003	48	3 wk ahead	Bin	percent	12.100000	12.200000	0.003333
BirminghamAL	2003	48	3 wk ahead	Bin	percent	12.200000	12.300000	0.006667
BirminghamAL	2003	48	3 wk ahead	Bin	percent	12.300000	12.400000	0.003333
BirminghamAL	2003	48	3 wk ahead	Bin	percent	12.400000	12.500000	0.006667
BirminghamAL	2003	48	3 wk ahead	Bin	percent	12.700000	12.800000	0.003333
BirminghamAL	2003	48	3 wk ahead	Bin	percent	12.900000	13.000000	0.003333
BirminghamAL	2003	48	3 wk ahead	Bin	percent	13.000000	100.000000	0.233333
BirminghamAL	2003	48	4 wk ahead	Point	percent	NA	NA	3.552417
BirminghamAL	2003	48	4 wk ahead	Bin	percent	0.000000	0.100000	0.300000
BirminghamAL	2003	48	4 wk ahead	Bin	percent	0.100000	0.200000	0.073333
BirminghamAL	2003	48	4 wk ahead	Bin	percent	0.200000	0.300000	0.060000
BirminghamAL	2003	48	4 wk ahead	Bin	percent	0.300000	0.400000	0.050000
BirminghamAL	2003	48	4 wk ahead	Bin	percent	0.400000	0.500000	0.033333
BirminghamAL	2003	48	4 wk ahead	Bin	percent	0.500000	0.600000	0.043333
BirminghamAL	2003	48	4 wk ahead	Bin	percent	0.600000	0.700000	0.023333
BirminghamAL	2003	48	4 wk ahead	Bin	percent	0.700000	0.800000	0.013333
BirminghamAL	2003	48	4 wk ahead	Bin	percent	0.800000	0.900000	0.016667
BirminghamAL	2003	48	4 wk ahead	Bin	percent	0.900000	1.000000	0.010000
BirminghamAL	2003	48	4 wk ahead	Bin	percent	1.000000	1.100000	0.013333
BirminghamAL	2003	48	4 wk ahead	Bin	percent	1.100000	1.200000	0.013333
BirminghamAL	2003	48	4 wk ahead	Bin	percent	1.200000	1.300000	0.013333
BirminghamAL	2003	48	4 wk ahead	Bin	percent	1.300000	1.400000	0.006667
BirminghamAL	2003	48	4 wk ahead	Bin	percent	1.400000	1.500000	0.010000
BirminghamAL	2003	48	4 wk ahead	Bin	percent	1.500000	1.600000	0.006667
BirminghamAL	2003	48	4 wk ahead	Bin	percent	1.600000	1.700000	0.003333
BirminghamAL	2003	48	4 wk ahead	Bin	percent	1.800000	1.900000	0.026667
BirminghamAL	2003	48	4 wk ahead	Bin	percent	1.900000	2.000000	0.003333
BirminghamAL	2003	48	4 wk ahead	Bin	percent	2.000000	2.100000	0.003333
BirminghamAL	2003	48	4 wk ahead	Bin	percent	2.100000	2.200000	0.013333
BirminghamAL	2003	48	4 wk ahead	Bin	percent	2.200000	2.300000	0.010000
BirminghamAL	2003	48	4 wk ahead	Bin	percent	2.300000	2.400000	0.003333
BirminghamAL	2003	48	4 wk ahead	Bin	percent	2.400000	2.500000	0.010000
BirminghamAL	2003	48	4 wk ahead	Bin	percent	2.500000	2.600000	0.003333
BirminghamAL	2003	48	4 wk ahead	Bin	percent	2.600000	2.700000	0.006667
BirminghamAL	2003	48	4 wk ahead	Bin	percent	2.700000	2.800000	0.006667
BirminghamAL	2003	48	4 wk ahead	Bin	percent	2.800000	2.900000	0.010000
BirminghamAL	2003	48	4 wk ahead	Bin	percent	2.900000	3.000000	0.003333
BirminghamAL	2003	48	4 wk ahead	Bin	percent	3.000000	3.100000	0.003333
BirminghamAL	2003	48	4 wk ahead	Bin	percent	3.100000	3.200000	0.003333
BirminghamAL	2003	48	4 wk ahead	Bin	percent	3.200000	3.300000	0.016667
BirminghamAL	2003	48	4 wk ahead	Bin	percent	3.400000	3.500000	0.010000
BirminghamAL	2003	48	4 wk ahead	Bin	percent	3.600000	3.700000	0.006667
BirminghamAL	2003	48	4 wk ahead	Bin	percent	3.800000	3.900000	0.010000
BirminghamAL	2003	48	4 wk ahead	Bin	percent	4.000000	4.100000	0.006667
BirminghamAL	2003	48	4 wk ahead	Bin	percent	4.100000	4.200000	0.003333
BirminghamAL	2003	48	4 wk ahead	Bin	percent	4.200000	4.300000	0.003333
BirminghamAL	2003	48	4 wk ahead	Bin	percent	4.300000	4.400000	0.006667
BirminghamAL	2003	48	4 wk ahead	Bin	percent	4.500000	4.600000	0.003333
BirminghamAL	2003	48	4 wk ahead	Bin	percent	4.600000	4.700000	0.003333
BirminghamAL	2003	48	4 wk ahead	Bin	percent	4.700000	4.800000	0.003333
BirminghamAL	2003	48	4 wk ahead	Bin	percent	4.800000	4.900000	0.006667
BirminghamAL	2003	48	4 wk ahead	Bin	percent	4.900000	5.000000	0.010000
BirminghamAL	2003	48	4 wk ahead	Bin	percent	5.200000	5.300000	0.003333
BirminghamAL	2003	48	4 wk ahead	Bin	percent	5.300000	5.400000	0.003333
BirminghamAL	2003	48	4 wk ahead	Bin	percent	5.400000	5.500000	0.003333
BirminghamAL	2003	48	4 wk ahead	Bin	percent	5.500000	5.600000	0.006667
BirminghamAL	2003	48	4 wk ahead	Bin	percent	5.600000	5.700000	0.006667
BirminghamAL	2003	48	4 wk ahead	Bin	percent	5.800000	5.900000	0.003333
BirminghamAL	2003	48	4 wk ahead	Bin	percent	6.100000	6.200000	0.003333
BirminghamAL	2003	48	4 wk ahead	Bin	percent	6.400000	6.500000	0.003333
BirminghamAL	2003	48	4 wk ahead	Bin	percent	6.800000	6.900000	0.003333
BirminghamAL	2003	48	4 wk ahead	Bin	percent	7.300000	7.400000	0.003333
BirminghamAL	2003	48	4 wk ahead	Bin	percent	7.400000	7.500000	0.010000
BirminghamAL	2003	48	4 wk ahead	Bin	percent	7.800000	7.900000	0.003333
BirminghamAL	2003	48	4 wk ahead	Bin	percent	8.600000	8.700000	0.003333
BirminghamAL	2003	48	4 wk ahead	Bin	percent	8.700000	8.800000	0.013333
BirminghamAL	2003	48	4 wk ahead	Bin	percent	8.900000	9.000000	0.006667
BirminghamAL	2003	48	4 wk ahead	Bin	percent	9.100000	9.200000	0.003333
BirminghamAL	2003	48	4 wk ahead	Bin	percent	9.600000	9.700000	0.003333
BirminghamAL	2003	48	4 wk ahead	Bin	percent	9.800000	9.900000	0.003333
BirminghamAL	2003	48	4 wk ahead	Bin	percent	9.900000	10.000000	0.003333
BirminghamAL	2003	48	4 wk ahead	Bin	percent	10.200000	10.300000	0.003333
BirminghamAL	2003	48	4 wk ahead	Bin	percent	12.300000	12.400000	0.003333
BirminghamAL	2003	48	4 wk ahead	Bin	percent	12.500000	12.600000	0.003333
BirminghamAL	2003	48	4 wk ahead	Bin	percent	13.000000	100.000000	0.013333
BirminghamAL	2003	49	1 wk ahead	Point	percent	NA	NA	27.333308
BirminghamAL	2003	49	1 wk ahead	Bin	percent	0.200000	0.300000	0.003333
BirminghamAL	2003	49	1 wk ahead	Bin	percent	7.600000	7.700000	0.003333
BirminghamAL	2003	49	1 wk ahead	Bin	percent	10.000000	10.100000	0.003333
BirminghamAL	2003	49	1 wk ahead	Bin	percent	10.900000	11.000000	0.006667
BirminghamAL	2003	49	1 wk ahead	Bin	percent	11.000000	11.100000	0.003333
BirminghamAL	2003	49	1 wk ahead	Bin	percent	11.200000	11.300000	0.003333
BirminghamAL	2003	49	1 wk ahead	Bin	percent	11.300000	11.400000	0.003333
BirminghamAL	2003	49	1 wk ahead	Bin	percent	11.500000	11.600000	0.003333
BirminghamAL	2003	49	1 wk ahead	Bin	percent	11.900000	12.000000	0.003333
BirminghamAL	2003	49	1 wk ahead	Bin	percent	12.100000	12.200000	0.003333
BirminghamAL	2003	49	1 wk ahead	Bin	percent	12.300000	12.400000	0.003333
BirminghamAL	2003	49	1 wk ahead	Bin	percent	12.400000	12.500000	0.003333
BirminghamAL	2003	49	1 wk ahead	Bin	percent	12.600000	12.700000	0.003333
BirminghamAL	2003	49	1 wk ahead	Bin	percent	12.700000	12.800000	0.003333
BirminghamAL	2003	49	1 wk ahead	Bin	percent	12.800000	12.900000	0.003333
BirminghamAL	2003	49	1 wk ahead	Bin	percent	12.900000	13.000000	0.003333
BirminghamAL	2003	49	1 wk ahead	Bin	percent	13.000000	100.000000	0.943333
BirminghamAL	2003	49	2 wk ahead	Point	percent	NA	NA	8.683790
BirminghamAL	2003	49	2 wk ahead	Bin	percent	0.500000	0.600000	0.003333
BirminghamAL	2003	49	2 wk ahead	Bin	percent	2.000000	2.100000	0.003333
BirminghamAL	2003	49	2 wk ahead	Bin	percent	2.400000	2.500000	0.003333
BirminghamAL	2003	49	2 wk ahead	Bin	percent	2.600000	2.700000	0.006667
BirminghamAL	2003	49	2 wk ahead	Bin	percent	2.700000	2.800000	0.003333
BirminghamAL	2003	49	2 wk ahead	Bin	percent	2.800000	2.900000	0.006667
BirminghamAL	2003	49	2 wk ahead	Bin	percent	2.900000	3.000000	0.003333
BirminghamAL	2003	49	2 wk ahead	Bin	percent	3.100000	3.200000	0.003333
BirminghamAL	2003	49	2 wk ahead	Bin	percent	3.300000	3.400000	0.006667
BirminghamAL	2003	49	2 wk ahead	Bin	percent	3.500000	3.600000	0.010000
BirminghamAL	2003	49	2 wk ahead	Bin	percent	3.600000	3.700000	0.006667
BirminghamAL	2003	49	2 wk ahead	Bin	percent	3.700000	3.800000	0.013333
BirminghamAL	2003	49	2 wk ahead	Bin	percent	3.800000	3.900000	0.013333
BirminghamAL	2003	49	2 wk ahead	Bin	percent	3.900000	4.000000	0.006667
BirminghamAL	2003	49	2 wk ahead	Bin	percent	4.000000	4.100000	0.033333
BirminghamAL	2003	49	2 wk ahead	Bin	percent	4.100000	4.200000	0.030000
BirminghamAL	2003	49	2 wk ahead	Bin	percent	4.200000	4.300000	0.020000
BirminghamAL	2003	49	2 wk ahead	Bin	percent	4.300000	4.400000	0.026667
BirminghamAL	2003	49	2 wk ahead	Bin	percent	4.400000	4.500000	0.030000
BirminghamAL	2003	49	2 wk ahead	Bin	percent	4.500000	4.600000	0.036667
BirminghamAL	2003	49	2 wk ahead	Bin	percent	4.600000	4.700000	0.020000
BirminghamAL	2003	49	2 wk ahead	Bin	percent	4.700000	4.800000	0.010000
BirminghamAL	2003	49	2 wk ahead	Bin	percent	4.800000	4.900000	0.020000
BirminghamAL	2003	49	2 wk ahead	Bin	percent	4.900000	5.000000	0.006667
BirminghamAL	2003	49	2 wk ahead	Bin	percent	5.000000	5.100000	0.006667
BirminghamAL	2003	49	2 wk ahead	Bin	percent	5.100000	5.200000	0.023333
BirminghamAL	2003	49	2 wk ahead	Bin	percent	5.200000	5.300000	0.033333
BirminghamAL	2003	49	2 wk ahead	Bin	percent	5.300000	5.400000	0.013333
BirminghamAL	2003	49	2 wk ahead	Bin	percent	5.400000	5.500000	0.016667
BirminghamAL	2003	49	2 wk ahead	Bin	percent	5.500000	5.600000	0.010000
BirminghamAL	2003	49	2 wk ahead	Bin	percent	5.600000	5.700000	0.013333
BirminghamAL	2003	49	2 wk ahead	Bin	percent	5.700000	5.800000	0.010000
BirminghamAL	2003	49	2 wk ahead	Bin	percent	5.800000	5.900000	0.013333
BirminghamAL	2003	49	2 wk ahead	Bin	percent	5.900000	6.000000	0.006667
BirminghamAL	2003	49	2 wk ahead	Bin	percent	6.000000	6.100000	0.013333
BirminghamAL	2003	49	2 wk ahead	Bin	percent	6.100000	6.200000	0.003333
BirminghamAL	2003	49	2 wk ahead	Bin	percent	6.200000	6.300000	0.006667
BirminghamAL	2003	49	2 wk ahead	Bin	percent	6.300000	6.400000	0.010000
BirminghamAL	2003	49	2 wk ahead	Bin	percent	6.400000	6.500000	0.006667
BirminghamAL	2003	49	2 wk ahead	Bin	percent	6.500000	6.600000	0.020000
BirminghamAL	2003	49	2 wk ahead	Bin	percent	6.600000	6.700000	0.020000
BirminghamAL	2003	49	2 wk ahead	Bin	percent	6.700000	6.800000	0.003333
BirminghamAL	2003	49	2 wk ahead	Bin	percent	6.800000	6.900000	0.006667
BirminghamAL	2003	49	2 wk ahead	Bin	percent	6.900000	7.000000	0.010000
BirminghamAL	2003	49	2 wk ahead	Bin	percent	7.000000	7.100000	0.006667
BirminghamAL	2003	49	2 wk ahead	Bin	percent	7.100000	7.200000	0.010000
BirminghamAL	2003	49	2 wk ahead	Bin	percent	7.200000	7.300000	0.010000
BirminghamAL	2003	49	2 wk ahead	Bin	percent	7.700000	7.800000	0.003333
BirminghamAL	2003	49	2 wk ahead	Bin	percent	7.800000	7.900000	0.010000
BirminghamAL	2003	49	2 wk ahead	Bin	percent	8.000000	8.100000	0.006667
BirminghamAL	2003	49	2 wk ahead	Bin	percent	8.100000	8.200000	0.010000
BirminghamAL	2003	49	2 wk ahead	Bin	percent	8.200000	8.300000	0.003333
BirminghamAL	2003	49	2 wk ahead	Bin	percent	8.400000	8.500000	0.010000
BirminghamAL	2003	49	2 wk ahead	Bin	percent	8.600000	8.700000	0.003333
BirminghamAL	2003	49	2 wk ahead	Bin	percent	8.700000	8.800000	0.003333
BirminghamAL	2003	49	2 wk ahead	Bin	percent	8.800000	8.900000	0.010000
BirminghamAL	2003	49	2 wk ahead	Bin	percent	8.900000	9.000000	0.003333
BirminghamAL	2003	49	2 wk ahead	Bin	percent	9.100000	9.200000	0.003333
BirminghamAL	2003	49	2 wk ahead	Bin	percent	9.200000	9.300000	0.003333
BirminghamAL	2003	49	2 wk ahead	Bin	percent	9.300000	9.400000	0.003333
BirminghamAL	2003	49	2 wk ahead	Bin	percent	9.700000	9.800000	0.006667
BirminghamAL	2003	49	2 wk ahead	Bin	percent	9.800000	9.900000	0.003333
BirminghamAL	2003	49	2 wk ahead	Bin	percent	9.900000	10.000000	0.003333
BirminghamAL	2003	49	2 wk ahead	Bin	percent	10.000000	10.100000	0.006667
BirminghamAL	2003	49	2 wk ahead	Bin	percent	10.100000	10.200000	0.003333
BirminghamAL	2003	49	2 wk ahead	Bin	percent	10.700000	10.800000	0.006667
BirminghamAL	2003	49	2 wk ahead	Bin	percent	10.800000	10.900000	0.003333
BirminghamAL	2003	49	2 wk ahead	Bin	percent	11.000000	11.100000	0.003333
BirminghamAL	2003	49	2 wk ahead	Bin	percent	11.100000	11.200000	0.003333
BirminghamAL	2003	49	2 wk ahead	Bin	percent	11.200000	11.300000	0.006667
BirminghamAL	2003	49	2 wk ahead	Bin	percent	11.500000	11.600000	0.006667
BirminghamAL	2003	49	2 wk ahead	Bin	percent	11.600000	11.700000	0.003333
BirminghamAL	2003	49	2 wk ahead	Bin	percent	11.700000	11.800000	0.003333
BirminghamAL	2003	49	2 wk ahead	Bin	percent	11.900000	12.000000	0.003333
BirminghamAL	2003	49	2 wk ahead	Bin	percent	12.000000	12.100000	0.006667
BirminghamAL	2003	49	2 wk ahead	Bin	percent	12.200000	12.300000	0.006667
BirminghamAL	2003	49	2 wk ahead	Bin	percent	12.300000	12.400000	0.003333
BirminghamAL	2003	49	2 wk ahead	Bin	percent	12.400000	12.500000	0.003333
BirminghamAL	2003	49	2 wk ahead	Bin	percent	12.500000	12.600000	0.003333
BirminghamAL	2003	49	2 wk ahead	Bin	percent	12.900000	13.000000	0.006667
BirminghamAL	2003	49	2 wk ahead	Bin	percent	13.000000	100.000000	0.236667
BirminghamAL	2003	49	3 wk ahead	Point	percent	NA	NA	1.931535
BirminghamAL	2003	49	3 wk ahead	Bin	percent	0.300000	0.400000	0.006667
BirminghamAL	2003	49	3 wk ahead	Bin	percent	0.400000	0.500000	0.036667
BirminghamAL	2003	49	3 wk ahead	Bin	percent	0.500000	0.600000	0.123333
BirminghamAL	2003	49	3 wk ahead	Bin	percent	0.600000	0.700000	0.120000
BirminghamAL	2003	49	3 wk ahead	Bin	percent	0.700000	0.800000	0.066667
BirminghamAL	2003	49	3 wk ahead	Bin	percent	0.800000	0.900000	0.056667
BirminghamAL	2003	49	3 wk ahead	Bin	percent	0.900000	1.000000	0.036667
BirminghamAL	2003	49	3 wk ahead	Bin	percent	1.000000	1.100000	0.056667
BirminghamAL	2003	49	3 wk ahead	Bin	percent	1.100000	1.200000	0.030000
BirminghamAL	2003	49	3 wk ahead	Bin	percent	1.200000	1.300000	0.050000
BirminghamAL	2003	49	3 wk ahead	Bin	percent	1.300000	1.400000	0.026667
BirminghamAL	2003	49	3 wk ahead	Bin	percent	1.400000	1.500000	0.030000
BirminghamAL	2003	49	3 wk ahead	Bin	percent	1.500000	1.600000	0.010000
BirminghamAL	2003	49	3 wk ahead	Bin	percent	1.600000	1.700000	0.020000
BirminghamAL	2003	49	3 wk ahead	Bin	percent	1.700000	1.800000	0.003333
BirminghamAL	2003	49	3 wk ahead	Bin	percent	1.800000	1.900000	0.016667
BirminghamAL	2003	49	3 wk ahead	Bin	percent	1.900000	2.000000	0.013333
BirminghamAL	2003	49	3 wk ahead	Bin	percent	2.000000	2.100000	0.010000
BirminghamAL	2003	49	3 wk ahead	Bin	percent	2.200000	2.300000	0.020000
BirminghamAL	2003	49	3 wk ahead	Bin	percent	2.300000	2.400000	0.006667
BirminghamAL	2003	49	3 wk ahead	Bin	percent	2.400000	2.500000	0.013333
BirminghamAL	2003	49	3 wk ahead	Bin	percent	2.500000	2.600000	0.016667
BirminghamAL	2003	49	3 wk ahead	Bin	percent	2.600000	2.700000	0.003333
BirminghamAL	2003	49	3 wk ahead	Bin	percent	2.700000	2.800000	0.016667
BirminghamAL	2003	49	3 wk ahead	Bin	percent	2.800000	2.900000	0.003333
BirminghamAL	2003	49	3 wk ahead	Bin	percent	2.900000	3.000000	0.006667
BirminghamAL	2003	49	3 wk ahead	Bin	percent	3.000000	3.100000	0.010000
BirminghamAL	2003	49	3 wk ahead	Bin	percent	3.100000	3.200000	0.003333
BirminghamAL	2003	49	3 wk ahead	Bin	percent	3.200000	3.300000	0.006667
BirminghamAL	2003	49	3 wk ahead	Bin	percent	3.300000	3.400000	0.016667
BirminghamAL	2003	49	3 wk ahead	Bin	percent	3.600000	3.700000	0.006667
BirminghamAL	2003	49	3 wk ahead	Bin	percent	3.700000	3.800000	0.006667
BirminghamAL	2003	49	3 wk ahead	Bin	percent	3.800000	3.900000	0.003333
BirminghamAL	2003	49	3 wk ahead	Bin	percent	3.900000	4.000000	0.003333
BirminghamAL	2003	49	3 wk ahead	Bin	percent	4.000000	4.100000	0.003333
BirminghamAL	2003	49	3 wk ahead	Bin	percent	4.100000	4.200000	0.010000
BirminghamAL	2003	49	3 wk ahead	Bin	percent	4.200000	4.300000	0.003333
BirminghamAL	2003	49	3 wk ahead	Bin	percent	4.400000	4.500000	0.003333
BirminghamAL	2003	49	3 wk ahead	Bin	percent	4.500000	4.600000	0.006667
BirminghamAL	2003	49	3 wk ahead	Bin	percent	4.600000	4.700000	0.006667
BirminghamAL	2003	49	3 wk ahead	Bin	percent	4.700000	4.800000	0.010000
BirminghamAL	2003	49	3 wk ahead	Bin	percent	4.800000	4.900000	0.003333
BirminghamAL	2003	49	3 wk ahead	Bin	percent	4.900000	5.000000	0.003333
BirminghamAL	2003	49	3 wk ahead	Bin	percent	5.100000	5.200000	0.006667
BirminghamAL	2003	49	3 wk ahead	Bin	percent	5.200000	5.300000	0.006667
BirminghamAL	2003	49	3 wk ahead	Bin	percent	5.300000	5.400000	0.003333
BirminghamAL	2003	49	3 wk ahead	Bin	percent	5.600000	5.700000	0.003333
BirminghamAL	2003	49	3 wk ahead	Bin	percent	5.700000	5.800000	0.003333
BirminghamAL	2003	49	3 wk ahead	Bin	percent	5.900000	6.000000	0.003333
BirminghamAL	2003	49	3 wk ahead	Bin	percent	6.200000	6.300000	0.003333
BirminghamAL	2003	49	3 wk ahead	Bin	percent	6.400000	6.500000	0.003333
BirminghamAL	2003	49	3 wk ahead	Bin	percent	6.500000	6.600000	0.003333
BirminghamAL	2003	49	3 wk ahead	Bin	percent	6.600000	6.700000	0.003333
BirminghamAL	2003	49	3 wk ahead	Bin	percent	6.700000	6.800000	0.003333
BirminghamAL	2003	49	3 wk ahead	Bin	percent	7.000000	7.100000	0.003333
BirminghamAL	2003	49	3 wk ahead	Bin	percent	7.600000	7.700000	0.003333
BirminghamAL	2003	49	3 wk ahead	Bin	percent	7.700000	7.800000	0.006667
BirminghamAL	2003	49	3 wk ahead	Bin	percent	7.800000	7.900000	0.006667
BirminghamAL	2003	49	3 wk ahead	Bin	percent	8.100000	8.200000	0.010000
BirminghamAL	2003	49	3 wk ahead	Bin	percent	8.500000	8.600000	0.006667
BirminghamAL	2003	49	3 wk ahead	Bin	percent	8.700000	8.800000	0.003333
BirminghamAL	2003	49	3 wk ahead	Bin	percent	9.100000	9.200000	0.003333
BirminghamAL	2003	49	3 wk ahead	Bin	percent	10.700000	10.800000	0.003333
BirminghamAL	2003	49	3 wk ahead	Bin	percent	11.000000	11.100000	0.003333
BirminghamAL	2003	49	4 wk ahead	Point	percent	NA	NA	0.565434
BirminghamAL	2003	49	4 wk ahead	Bin	percent	0.000000	0.100000	0.003333
BirminghamAL	2003	49	4 wk ahead	Bin	percent	0.100000	0.200000	0.383333
BirminghamAL	2003	49	4 wk ahead	Bin	percent	0.200000	0.300000	0.146667
BirminghamAL	2003	49	4 wk ahead	Bin	percent	0.300000	0.400000	0.083333
BirminghamAL	2003	49	4 wk ahead	Bin	percent	0.400000	0.500000	0.063333
BirminghamAL	2003	49	4 wk ahead	Bin	percent	0.500000	0.600000	0.043333
BirminghamAL	2003	49	4 wk ahead	Bin	percent	0.600000	0.700000	0.040000
BirminghamAL	2003	49	4 wk ahead	Bin	percent	0.700000	0.800000	0.036667
BirminghamAL	2003	49	4 wk ahead	Bin	percent	0.800000	0.900000	0.023333
BirminghamAL	2003	49	4 wk ahead	Bin	percent	0.900000	1.000000	0.016667
BirminghamAL	2003	49	4 wk ahead	Bin	percent	1.000000	1.100000	0.010000
BirminghamAL	2003	49	4 wk ahead	Bin	percent	1.100000	1.200000	0.016667
BirminghamAL	2003	49	4 wk ahead	Bin	percent	1.200000	1.300000	0.010000
BirminghamAL	2003	49	4 wk ahead	Bin	percent	1.300000	1.400000	0.010000
BirminghamAL	2003	49	4 wk ahead	Bin	percent	1.400000	1.500000	0.003333
BirminghamAL	2003	49	4 wk ahead	Bin	percent	1.500000	1.600000	0.013333
BirminghamAL	2003	49	4 wk ahead	Bin	percent	1.600000	1.700000	0.010000
BirminghamAL	2003	49	4 wk ahead	Bin	percent	1.700000	1.800000	0.003333
BirminghamAL	2003	49	4 wk ahead	Bin	percent	1.900000	2.000000	0.010000
BirminghamAL	2003	49	4 wk ahead	Bin	percent	2.000000	2.100000	0.010000
BirminghamAL	2003	49	4 wk ahead	Bin	percent	2.100000	2.200000	0.006667
BirminghamAL	2003	49	4 wk ahead	Bin	percent	2.300000	2.400000	0.003333
BirminghamAL	2003	49	4 wk ahead	Bin	percent	2.500000	2.600000	0.020000
BirminghamAL	2003	49	4 wk ahead	Bin	percent	2.600000	2.700000	0.003333
BirminghamAL	2003	49	4 wk ahead	Bin	percent	2.800000	2.900000	0.003333
BirminghamAL	2003	49	4 wk ahead	Bin	percent	2.900000	3.000000	0.003333
BirminghamAL	2003	49	4 wk ahead	Bin	percent	3.000000	3.100000	0.003333
BirminghamAL	2003	49	4 wk ahead	Bin	percent	3.100000	3.200000	0.006667
BirminghamAL	2003	49	4 wk ahead	Bin	percent	4.400000	4.500000	0.006667
BirminghamAL	2003	49	4 wk ahead	Bin	percent	6.300000	6.400000	0.003333
BirminghamAL	2003	49	4 wk ahead	Bin	percent	6.900000	7.000000	0.003333
BirminghamAL	2003	50	1 wk ahead	Point	percent	NA	NA	7.912461
BirminghamAL	2003	50	1 wk ahead	Bin	percent	0.000000	0.100000	0.003333
BirminghamAL	2003	50	1 wk ahead	Bin	percent	0.100000	0.200000	0.006667
BirminghamAL	2003	50	1 wk ahead	Bin	percent	0.300000	0.400000	0.003333
BirminghamAL	2003	50	1 wk ahead	Bin	percent	0.400000	0.500000	0.006667
BirminghamAL	2003	50	1 wk ahead	Bin	percent	0.700000	0.800000	0.010000
BirminghamAL	2003	50	1 wk ahead	Bin	percent	0.900000	1.000000	0.010000
BirminghamAL	2003	50	1 wk ahead	Bin	percent	1.000000	1.100000	0.010000
BirminghamAL	2003	50	1 wk ahead	Bin	percent	1.100000	1.200000	0.020000
BirminghamAL	2003	50	1 wk ahead	Bin	percent	1.200000	1.300000	0.003333
BirminghamAL	2003	50	1 wk ahead	Bin	percent	1.300000	1.400000	0.016667
BirminghamAL	2003	50	1 wk ahead	Bin	percent	1.400000	1.500000	0.016667
BirminghamAL	2003	50	1 wk ahead	Bin	percent	1.500000	1.600000	0.030000
BirminghamAL	2003	50	1 wk ahead	Bin	percent	1.600000	1.700000	0.020000
BirminghamAL	2003	50	1 wk ahead	Bin	percent	1.700000	1.800000	0.010000
BirminghamAL	2003	50	1 wk ahead	Bin	percent	1.800000	1.900000	0.010000
BirminghamAL	2003	50	1 wk ahead	Bin	percent	1.900000	2.000000	0.016667
BirminghamAL	2003	50	1 wk ahead	Bin	percent	2.000000	2.100000	0.016667
BirminghamAL	2003	50	1 wk ahead	Bin	percent	2.100000	2.200000	0.020000
BirminghamAL	2003	50	1 wk ahead	Bin	percent	2.200000	2.300000	0.006667
BirminghamAL	2003	50	1 wk ahead	Bin	percent	2.300000	2.400000	0.006667
BirminghamAL	2003	50	1 wk ahead	Bin	percent	2.400000	2.500000	0.016667
BirminghamAL	2003	50	1 wk ahead	Bin	percent	2.500000	2.600000	0.010000
BirminghamAL	2003	50	1 wk ahead	Bin	percent	2.600000	2.700000	0.023333
BirminghamAL	2003	50	1 wk ahead	Bin	percent	2.700000	2.800000	0.013333
BirminghamAL	2003	50	1 wk ahead	Bin	percent	2.800000	2.900000	0.013333
BirminghamAL	2003	50	1 wk ahead	Bin	percent	2.900000	3.000000	0.003333
BirminghamAL	2003	50	1 wk ahead	Bin	percent	3.000000	3.100000	0.010000
BirminghamAL	2003	50	1 wk ahead	Bin	percent	3.200000	3.300000	0.010000
BirminghamAL	2003	50	1 wk ahead	Bin	percent	3.300000	3.400000	0.020000
BirminghamAL	2003	50	1 wk ahead	Bin	percent	3.400000	3.500000	0.006667
BirminghamAL	2003	50	1 wk ahead	Bin	percent	3.500000	3.600000	0.013333
BirminghamAL	2003	50	1 wk ahead	Bin	percent	3.600000	3.700000	0.010000
BirminghamAL	2003	50	1 wk ahead	Bin	percent	3.700000	3.800000	0.006667
BirminghamAL	2003	50	1 wk ahead	Bin	percent	3.800000	3.900000	0.013333
BirminghamAL	2003	50	1 wk ahead	Bin	percent	3.900000	4.000000	0.013333
BirminghamAL	2003	50	1 wk ahead	Bin	percent	4.000000	4.100000	0.010000
BirminghamAL	2003	50	1 wk ahead	Bin	percent	4.100000	4.200000	0.006667
BirminghamAL	2003	50	1 wk ahead	Bin	percent	4.200000	4.300000	0.010000
BirminghamAL	2003	50	1 wk ahead	Bin	percent	4.300000	4.400000	0.013333
BirminghamAL	2003	50	1 wk ahead	Bin	percent	4.400000	4.500000	0.013333
BirminghamAL	2003	50	1 wk ahead	Bin	percent	4.600000	4.700000	0.003333
BirminghamAL	2003	50	1 wk ahead	Bin	percent	4.700000	4.800000	0.006667
BirminghamAL	2003	50	1 wk ahead	Bin	percent	4.800000	4.900000	0.010000
BirminghamAL	2003	50	1 wk ahead	Bin	percent	4.900000	5.000000	0.006667
BirminghamAL	2003	50	1 wk ahead	Bin	percent	5.100000	5.200000	0.003333
BirminghamAL	2003	50	1 wk ahead	Bin	percent	5.400000	5.500000	0.006667
BirminghamAL	2003	50	1 wk ahead	Bin	percent	5.500000	5.600000	0.003333
BirminghamAL	2003	50	1 wk ahead	Bin	percent	5.600000	5.700000	0.010000
BirminghamAL	2003	50	1 wk ahead	Bin	percent	5.800000	5.900000	0.006667
BirminghamAL	2003	50	1 wk ahead	Bin	percent	6.000000	6.100000	0.006667
BirminghamAL	2003	50	1 wk ahead	Bin	percent	6.100000	6.200000	0.003333
BirminghamAL	2003	50	1 wk ahead	Bin	percent	6.300000	6.400000	0.006667
BirminghamAL	2003	50	1 wk ahead	Bin	percent	6.400000	6.500000	0.006667
BirminghamAL	2003	50	1 wk ahead	Bin	percent	6.500000	6.600000	0.006667
BirminghamAL	2003	50	1 wk ahead	Bin	percent	6.700000	6.800000	0.010000
BirminghamAL	2003	50	1 wk ahead	Bin	percent	6.800000	6.900000	0.010000
BirminghamAL	2003	50	1 wk ahead	Bin	percent	7.100000	7.200000	0.003333
BirminghamAL	2003	50	1 wk ahead	Bin	percent	7.200000	7.300000	0.003333
BirminghamAL	2003	50	1 wk ahead	Bin	percent	7.300000	7.400000	0.006667
BirminghamAL	2003	50	1 wk ahead	Bin	percent	7.400000	7.500000	0.013333
BirminghamAL	2003	50	1 wk ahead	Bin	percent	7.600000	7.700000	0.006667
BirminghamAL	2003	50	1 wk ahead	Bin	percent	7.800000	7.900000	0.006667
BirminghamAL	2003	50	1 wk ahead	Bin	percent	8.100000	8.200000	0.006667
BirminghamAL	2003	50	1 wk ahead	Bin	percent	8.200000	8.300000	0.006667
BirminghamAL	2003	50	1 wk ahead	Bin	percent	8.300000	8.400000	0.003333
BirminghamAL	2003	50	1 wk ahead	Bin	percent	8.800000	8.900000	0.003333
BirminghamAL	2003	50	1 wk ahead	Bin	percent	9.100000	9.200000	0.006667
BirminghamAL	2003	50	1 wk ahead	Bin	percent	9.200000	9.300000	0.003333
BirminghamAL	2003	50	1 wk ahead	Bin	percent	9.500000	9.600000	0.003333
BirminghamAL	2003	50	1 wk ahead	Bin	percent	9.800000	9.900000	0.006667
BirminghamAL	2003	50	1 wk ahead	Bin	percent	10.000000	10.100000	0.003333
BirminghamAL	2003	50	1 wk ahead	Bin	percent	10.100000	10.200000	0.003333
BirminghamAL	2003	50	1 wk ahead	Bin	percent	10.400000	10.500000	0.003333
BirminghamAL	2003	50	1 wk ahead	Bin	percent	10.500000	10.600000	0.003333
BirminghamAL	2003	50	1 wk ahead	Bin	percent	10.700000	10.800000	0.003333
BirminghamAL	2003	50	1 wk ahead	Bin	percent	11.200000	11.300000	0.003333
BirminghamAL	2003	50	1 wk ahead	Bin	percent	11.300000	11.400000	0.003333
BirminghamAL	2003	50	1 wk ahead	Bin	percent	11.400000	11.500000	0.003333
BirminghamAL	2003	50	1 wk ahead	Bin	percent	11.500000	11.600000	0.003333
BirminghamAL	2003	50	1 wk ahead	Bin	percent	11.600000	11.700000	0.006667
BirminghamAL	2003	50	1 wk ahead	Bin	percent	11.800000	11.900000	0.003333
BirminghamAL	2003	50	1 wk ahead	Bin	percent	12.300000	12.400000	0.003333
BirminghamAL	2003	50	1 wk ahead	Bin	percent	12.500000	12.600000	0.003333
BirminghamAL	2003	50	1 wk ahead	Bin	percent	12.700000	12.800000	0.006667
BirminghamAL	2003	50	1 wk ahead	Bin	percent	12.800000	12.900000	0.003333
BirminghamAL	2003	50	1 wk ahead	Bin	percent	13.000000	100.000000	0.276667
BirminghamAL	2003	50	2 wk ahead	Point	percent	NA	NA	2.981001
BirminghamAL	2003	50	2 wk ahead	Bin	percent	0.000000	0.100000	0.010000
BirminghamAL	2003	50	2 wk ahead	Bin	percent	0.200000	0.300000	0.006667
BirminghamAL	2003	50	2 wk ahead	Bin	percent	0.300000	0.400000	0.010000
BirminghamAL	2003	50	2 wk ahead	Bin	percent	0.400000	0.500000	0.010000
BirminghamAL	2003	50	2 wk ahead	Bin	percent	0.500000	0.600000	0.033333
BirminghamAL	2003	50	2 wk ahead	Bin	percent	0.600000	0.700000	0.033333
BirminghamAL	2003	50	2 wk ahead	Bin	percent	0.700000	0.800000	0.056667
BirminghamAL	2003	50	2 wk ahead	Bin	percent	0.800000	0.900000	0.030000
BirminghamAL	2003	50	2 wk ahead	Bin	percent	0.900000	1.000000	0.046667
BirminghamAL	2003	50	2 wk ahead	Bin	percent	1.000000	1.100000	0.036667
BirminghamAL	2003	50	2 wk ahead	Bin	percent	1.100000	1.200000	0.053333
BirminghamAL	2003	50	2 wk ahead	Bin	percent	1.200000	1.300000	0.030000
BirminghamAL	2003	50	2 wk ahead	Bin	percent	1.300000	1.400000	0.013333
BirminghamAL	2003	50	2 wk ahead	Bin	percent	1.400000	1.500000	0.023333
BirminghamAL	2003	50	2 wk ahead	Bin	percent	1.500000	1.600000	0.030000
BirminghamAL	2003	50	2 wk ahead	Bin	percent	1.600000	1.700000	0.030000
BirminghamAL	2003	50	2 wk ahead	Bin	percent	1.700000	1.800000	0.013333
BirminghamAL	2003	50	2 wk ahead	Bin	percent	1.800000	1.900000	0.013333
BirminghamAL	2003	50	2 wk ahead	Bin	percent	1.900000	2.000000	0.016667
BirminghamAL	2003	50	2 wk ahead	Bin	percent	2.000000	2.100000	0.023333
BirminghamAL	2003	50	2 wk ahead	Bin	percent	2.100000	2.200000	0.013333
BirminghamAL	2003	50	2 wk ahead	Bin	percent	2.200000	2.300000	0.010000
BirminghamAL	2003	50	2 wk ahead	Bin	percent	2.400000	2.500000	0.006667
BirminghamAL	2003	50	2 wk ahead	Bin	percent	2.500000	2.600000	0.010000
BirminghamAL	2003	50	2 wk ahead	Bin	percent	2.600000	2.700000	0.003333
BirminghamAL	2003	50	2 wk ahead	Bin	percent	2.700000	2.800000	0.020000
BirminghamAL	2003	50	2 wk ahead	Bin	percent	2.800000	2.900000	0.010000
BirminghamAL	2003	50	2 wk ahead	Bin	percent	2.900000	3.000000	0.016667
BirminghamAL	2003	50	2 wk ahead	Bin	percent	3.000000	3.100000	0.003333
BirminghamAL	2003	50	2 wk ahead	Bin	percent	3.100000	3.200000	0.013333
BirminghamAL	2003	50	2 wk ahead	Bin	percent	3.200000	3.300000	0.003333
BirminghamAL	2003	50	2 wk ahead	Bin	percent	3.300000	3.400000	0.003333
BirminghamAL	2003	50	2 wk ahead	Bin	percent	3.400000	3.500000	0.010000
BirminghamAL	2003	50	2 wk ahead	Bin	percent	3.500000	3.600000	0.010000
BirminghamAL	2003	50	2 wk ahead	Bin	percent	3.600000	3.700000	0.010000
BirminghamAL	2003	50	2 wk ahead	Bin	percent	3.800000	3.900000	0.006667
BirminghamAL	2003	50	2 wk ahead	Bin	percent	3.900000	4.000000	0.016667
BirminghamAL	2003	50	2 wk ahead	Bin	percent	4.000000	4.100000	0.006667
BirminghamAL	2003	50	2 wk ahead	Bin	percent	4.100000	4.200000	0.006667
BirminghamAL	2003	50	2 wk ahead	Bin	percent	4.200000	4.300000	0.010000
BirminghamAL	2003	50	2 wk ahead	Bin	percent	4.300000	4.400000	0.013333
BirminghamAL	2003	50	2 wk ahead	Bin	percent	4.400000	4.500000	0.013333
BirminghamAL	2003	50	2 wk ahead	Bin	percent	4.500000	4.600000	0.006667
BirminghamAL	2003	50	2 wk ahead	Bin	percent	4.600000	4.700000	0.006667
BirminghamAL	2003	50	2 wk ahead	Bin	percent	4.700000	4.800000	0.010000
BirminghamAL	2003	50	2 wk ahead	Bin	percent	4.800000	4.900000	0.010000
BirminghamAL	2003	50	2 wk ahead	Bin	percent	4.900000	5.000000	0.010000
BirminghamAL	2003	50	2 wk ahead	Bin	percent	5.000000	5.100000	0.003333
BirminghamAL	2003	50	2 wk ahead	Bin	percent	5.100000	5.200000	0.010000
BirminghamAL	2003	50	2 wk ahead	Bin	percent	5.200000	5.300000	0.006667
BirminghamAL	2003	50	2 wk ahead	Bin	percent	5.300000	5.400000	0.010000
BirminghamAL	2003	50	2 wk ahead	Bin	percent	5.400000	5.500000	0.003333
BirminghamAL	2003	50	2 wk ahead	Bin	percent	5.500000	5.600000	0.006667
BirminghamAL	2003	50	2 wk ahead	Bin	percent	5.600000	5.700000	0.003333
BirminghamAL	2003	50	2 wk ahead	Bin	percent	5.700000	5.800000	0.010000
BirminghamAL	2003	50	2 wk ahead	Bin	percent	5.800000	5.900000	0.003333
BirminghamAL	2003	50	2 wk ahead	Bin	percent	5.900000	6.000000	0.003333
BirminghamAL	2003	50	2 wk ahead	Bin	percent	6.000000	6.100000	0.013333
BirminghamAL	2003	50	2 wk ahead	Bin	percent	6.100000	6.200000	0.006667
BirminghamAL	2003	50	2 wk ahead	Bin	percent	6.200000	6.300000	0.003333
BirminghamAL	2003	50	2 wk ahead	Bin	percent	6.300000	6.400000	0.010000
BirminghamAL	2003	50	2 wk ahead	Bin	percent	6.400000	6.500000	0.003333
BirminghamAL	2003	50	2 wk ahead	Bin	percent	6.500000	6.600000	0.020000
BirminghamAL	2003	50	2 wk ahead	Bin	percent	6.600000	6.700000	0.006667
BirminghamAL	2003	50	2 wk ahead	Bin	percent	6.700000	6.800000	0.003333
BirminghamAL	2003	50	2 wk ahead	Bin	percent	6.800000	6.900000	0.003333
BirminghamAL	2003	50	2 wk ahead	Bin	percent	7.000000	7.100000	0.010000
BirminghamAL	2003	50	2 wk ahead	Bin	percent	7.100000	7.200000	0.003333
BirminghamAL	2003	50	2 wk ahead	Bin	percent	7.200000	7.300000	0.006667
BirminghamAL	2003	50	2 wk ahead	Bin	percent	7.300000	7.400000	0.006667
BirminghamAL	2003	50	2 wk ahead	Bin	percent	7.500000	7.600000	0.003333
BirminghamAL	2003	50	2 wk ahead	Bin	percent	7.600000	7.700000	0.006667
BirminghamAL	2003	50	2 wk ahead	Bin	percent	7.700000	7.800000	0.003333
BirminghamAL	2003	50	2 wk ahead	Bin	percent	8.000000	8.100000	0.003333
BirminghamAL	2003	50	2 wk ahead	Bin	percent	8.200000	8.300000	0.003333
BirminghamAL	2003	50	2 wk ahead	Bin	percent	8.400000	8.500000	0.003333
BirminghamAL	2003	50	2 wk ahead	Bin	percent	8.500000	8.600000	0.003333
BirminghamAL	2003	50	2 wk ahead	Bin	percent	8.700000	8.800000	0.006667
BirminghamAL	2003	50	2 wk ahead	Bin	percent	8.800000	8.900000	0.006667
BirminghamAL	2003	50	2 wk ahead	Bin	percent	9.000000	9.100000	0.003333
BirminghamAL	2003	50	2 wk ahead	Bin	percent	9.100000	9.200000	0.003333
BirminghamAL	2003	50	2 wk ahead	Bin	percent	9.200000	9.300000	0.003333
BirminghamAL	2003	50	2 wk ahead	Bin	percent	9.300000	9.400000	0.006667
BirminghamAL	2003	50	2 wk ahead	Bin	percent	10.700000	10.800000	0.003333
BirminghamAL	2003	50	2 wk ahead	Bin	percent	11.800000	11.900000	0.003333
BirminghamAL	2003	50	3 wk ahead	Point	percent	NA	NA	1.054324
BirminghamAL	2003	50	3 wk ahead	Bin	percent	0.000000	0.100000	0.013333
BirminghamAL	2003	50	3 wk ahead	Bin	percent	0.100000	0.200000	0.023333
BirminghamAL	2003	50	3 wk ahead	Bin	percent	0.200000	0.300000	0.036667
BirminghamAL	2003	50	3 wk ahead	Bin	percent	0.300000	0.400000	0.066667
BirminghamAL	2003	50	3 wk ahead	Bin	percent	0.400000	0.500000	0.106667
BirminghamAL	2003	50	3 wk ahead	Bin	percent	0.500000	0.600000	0.093333
BirminghamAL	2003	50	3 wk ahead	Bin	percent	0.600000	0.700000	0.056667
BirminghamAL	2003	50	3 wk ahead	Bin	percent	0.700000	0.800000	0.043333
BirminghamAL	2003	50	3 wk ahead	Bin	percent	0.800000	0.900000	0.033333
BirminghamAL	2003	50	3 wk ahead	Bin	percent	0.900000	1.000000	0.023333
BirminghamAL	2003	50	3 wk ahead	Bin	percent	1.000000	1.100000	0.063333
BirminghamAL	2003	50	3 wk ahead	Bin	percent	1.100000	1.200000	0.053333
BirminghamAL	2003	50	3 wk ahead	Bin	percent	1.200000	1.300000	0.050000
BirminghamAL	2003	50	3 wk ahead	Bin	percent	1.300000	1.400000	0.043333
BirminghamAL	2003	50	3 wk ahead	Bin	percent	1.400000	1.500000	0.056667
BirminghamAL	2003	50	3 wk ahead	Bin	percent	1.500000	1.600000	0.040000
BirminghamAL	2003	50	3 wk ahead	Bin	percent	1.600000	1.700000	0.033333
BirminghamAL	2003	50	3 wk ahead	Bin	percent	1.700000	1.800000	0.020000
BirminghamAL	2003	50	3 wk ahead	Bin	percent	1.800000	1.900000	0.016667
BirminghamAL	2003	50	3 wk ahead	Bin	percent	1.900000	2.000000	0.016667
BirminghamAL	2003	50	3 wk ahead	Bin	percent	2.000000	2.100000	0.013333
BirminghamAL	2003	50	3 wk ahead	Bin	percent	2.100000	2.200000	0.010000
BirminghamAL	2003	50	3 wk ahead	Bin	percent	2.200000	2.300000	0.003333
BirminghamAL	2003	50	3 wk ahead	Bin	percent	2.300000	2.400000	0.016667
BirminghamAL	2003	50	3 wk ahead	Bin	percent	2.400000	2.500000	0.003333
BirminghamAL	2003	50	3 wk ahead	Bin	percent	2.500000	2.600000	0.010000
BirminghamAL	2003	50	3 wk ahead	Bin	percent	2.600000	2.700000	0.003333
BirminghamAL	2003	50	3 wk ahead	Bin	percent	2.700000	2.800000	0.003333
BirminghamAL	2003	50	3 wk ahead	Bin	percent	2.800000	2.900000	0.003333
BirminghamAL	2003	50	3 wk ahead	Bin	percent	2.900000	3.000000	0.003333
BirminghamAL	2003	50	3 wk ahead	Bin	percent	3.000000	3.100000	0.013333
BirminghamAL	2003	50	3 wk ahead	Bin	percent	3.100000	3.200000	0.003333
BirminghamAL	2003	50	3 wk ahead	Bin	percent	3.200000	3.300000	0.006667
BirminghamAL	2003	50	3 wk ahead	Bin	percent	3.300000	3.400000	0.006667
BirminghamAL	2003	50	3 wk ahead	Bin	percent	3.400000	3.500000	0.003333
BirminghamAL	2003	50	3 wk ahead	Bin	percent	4.500000	4.600000	0.003333
BirminghamAL	2003	50	3 wk ahead	Bin	percent	4.700000	4.800000	0.003333
BirminghamAL	2003	50	4 wk ahead	Point	percent	NA	NA	0.419579
BirminghamAL	2003	50	4 wk ahead	Bin	percent	0.000000	0.100000	0.040000
BirminghamAL	2003	50	4 wk ahead	Bin	percent	0.100000	0.200000	0.113333
BirminghamAL	2003	50	4 wk ahead	Bin	percent	0.200000	0.300000	0.120000
BirminghamAL	2003	50	4 wk ahead	Bin	percent	0.300000	0.400000	0.143333
BirminghamAL	2003	50	4 wk ahead	Bin	percent	0.400000	0.500000	0.223333
BirminghamAL	2003	50	4 wk ahead	Bin	percent	0.500000	0.600000	0.146667
BirminghamAL	2003	50	4 wk ahead	Bin	percent	0.600000	0.700000	0.080000
BirminghamAL	2003	50	4 wk ahead	Bin	percent	0.700000	0.800000	0.043333
BirminghamAL	2003	50	4 wk ahead	Bin	percent	0.800000	0.900000	0.020000
BirminghamAL	2003	50	4 wk ahead	Bin	percent	0.900000	1.000000	0.013333
BirminghamAL	2003	50	4 wk ahead	Bin	percent	1.000000	1.100000	0.016667
BirminghamAL	2003	50	4 wk ahead	Bin	percent	1.100000	1.200000	0.020000
BirminghamAL	2003	50	4 wk ahead	Bin	percent	1.200000	1.300000	0.006667
BirminghamAL	2003	50	4 wk ahead	Bin	percent	1.300000	1.400000	0.003333
BirminghamAL	2003	50	4 wk ahead	Bin	percent	1.400000	1.500000	0.003333
BirminghamAL	2003	50	4 wk ahead	Bin	percent	1.800000	1.900000	0.003333
BirminghamAL	2003	50	4 wk ahead	Bin	percent	2.000000	2.100000	0.003333
BirminghamAL	2003	51	1 wk ahead	Point	percent	NA	NA	3.238517
BirminghamAL	2003	51	1 wk ahead	Bin	percent	1.100000	1.200000	0.003333
BirminghamAL	2003	51	1 wk ahead	Bin	percent	1.200000	1.300000	0.003333
BirminghamAL	2003	51	1 wk ahead	Bin	percent	1.500000	1.600000	0.003333
BirminghamAL	2003	51	1 wk ahead	Bin	percent	1.700000	1.800000	0.003333
BirminghamAL	2003	51	1 wk ahead	Bin	percent	1.800000	1.900000	0.010000
BirminghamAL	2003	51	1 wk ahead	Bin	percent	2.000000	2.100000	0.006667
BirminghamAL	2003	51	1 wk ahead	Bin	percent	2.100000	2.200000	0.016667
BirminghamAL	2003	51	1 wk ahead	Bin	percent	2.200000	2.300000	0.030000
BirminghamAL	2003	51	1 wk ahead	Bin	percent	2.300000	2.400000	0.063333
BirminghamAL	2003	51	1 wk ahead	Bin	percent	2.400000	2.500000	0.090000
BirminghamAL	2003	51	1 wk ahead	Bin	percent	2.500000	2.600000	0.073333
BirminghamAL	2003	51	1 wk ahead	Bin	percent	2.600000	2.700000	0.060000
BirminghamAL	2003	51	1 wk ahead	Bin	percent	2.700000	2.800000	0.033333
BirminghamAL	2003	51	1 wk ahead	Bin	percent	2.800000	2.900000	0.063333
BirminghamAL	2003	51	1 wk ahead	Bin	percent	2.900000	3.000000	0.040000
BirminghamAL	2003	51	1 wk ahead	Bin	percent	3.000000	3.100000	0.046667
BirminghamAL	2003	51	1 wk ahead	Bin	percent	3.100000	3.200000	0.026667
BirminghamAL	2003	51	1 wk ahead	Bin	percent	3.200000	3.300000	0.046667
BirminghamAL	2003	51	1 wk ahead	Bin	percent	3.300000	3.400000	0.026667
BirminghamAL	2003	51	1 wk ahead	Bin	percent	3.400000	3.500000	0.033333
BirminghamAL	2003	51	1 wk ahead	Bin	percent	3.500000	3.600000	0.030000
BirminghamAL	2003	51	1 wk ahead	Bin	percent	3.600000	3.700000	0.030000
BirminghamAL	2003	51	1 wk ahead	Bin	percent	3.700000	3.800000	0.030000
BirminghamAL	2003	51	1 wk ahead	Bin	percent	3.800000	3.900000	0.013333
BirminghamAL	2003	51	1 wk ahead	Bin	percent	4.000000	4.100000	0.020000
BirminghamAL	2003	51	1 wk ahead	Bin	percent	4.100000	4.200000	0.023333
BirminghamAL	2003	51	1 wk ahead	Bin	percent	4.200000	4.300000	0.023333
BirminghamAL	2003	51	1 wk ahead	Bin	percent	4.300000	4.400000	0.006667
BirminghamAL	2003	51	1 wk ahead	Bin	percent	4.400000	4.500000	0.020000
BirminghamAL	2003	51	1 wk ahead	Bin	percent	4.500000	4.600000	0.010000
BirminghamAL	2003	51	1 wk ahead	Bin	percent	4.600000	4.700000	0.013333
BirminghamAL	2003	51	1 wk ahead	Bin	percent	4.700000	4.800000	0.006667
BirminghamAL	2003	51	1 wk ahead	Bin	percent	4.800000	4.900000	0.020000
BirminghamAL	2003	51	1 wk ahead	Bin	percent	4.900000	5.000000	0.006667
BirminghamAL	2003	51	1 wk ahead	Bin	percent	5.000000	5.100000	0.010000
BirminghamAL	2003	51	1 wk ahead	Bin	percent	5.200000	5.300000	0.003333
BirminghamAL	2003	51	1 wk ahead	Bin	percent	5.300000	5.400000	0.006667
BirminghamAL	2003	51	1 wk ahead	Bin	percent	5.500000	5.600000	0.003333
BirminghamAL	2003	51	1 wk ahead	Bin	percent	5.700000	5.800000	0.006667
BirminghamAL	2003	51	1 wk ahead	Bin	percent	5.800000	5.900000	0.003333
BirminghamAL	2003	51	1 wk ahead	Bin	percent	5.900000	6.000000	0.003333
BirminghamAL	2003	51	1 wk ahead	Bin	percent	6.000000	6.100000	0.003333
BirminghamAL	2003	51	1 wk ahead	Bin	percent	6.200000	6.300000	0.003333
BirminghamAL	2003	51	1 wk ahead	Bin	percent	6.300000	6.400000	0.010000
BirminghamAL	2003	51	1 wk ahead	Bin	percent	6.400000	6.500000	0.003333
BirminghamAL	2003	51	1 wk ahead	Bin	percent	6.600000	6.700000	0.003333
BirminghamAL	2003	51	1 wk ahead	Bin	percent	8.000000	8.100000	0.003333
BirminghamAL	2003	51	1 wk ahead	Bin	percent	8.600000	8.700000	0.003333
BirminghamAL	2003	51	2 wk ahead	Point	percent	NA	NA	1.244769
BirminghamAL	2003	51	2 wk ahead	Bin	percent	0.200000	0.300000	0.003333
BirminghamAL	2003	51	2 wk ahead	Bin	percent	0.300000	0.400000	0.003333
BirminghamAL	2003	51	2 wk ahead	Bin	percent	0.400000	0.500000	0.016667
BirminghamAL	2003	51	2 wk ahead	Bin	percent	0.500000	0.600000	0.026667
BirminghamAL	2003	51	2 wk ahead	Bin	percent	0.600000	0.700000	0.020000
BirminghamAL	2003	51	2 wk ahead	Bin	percent	0.700000	0.800000	0.060000
BirminghamAL	2003	51	2 wk ahead	Bin	percent	0.800000	0.900000	0.116667
BirminghamAL	2003	51	2 wk ahead	Bin	percent	0.900000	1.000000	0.120000
BirminghamAL	2003	51	2 wk ahead	Bin	percent	1.000000	1.100000	0.093333
BirminghamAL	2003	51	2 wk ahead	Bin	percent	1.100000	1.200000	0.086667
BirminghamAL	2003	51	2 wk ahead	Bin	percent	1.200000	1.300000	0.063333
BirminghamAL	2003	51	2 wk ahead	Bin	percent	1.300000	1.400000	0.066667
BirminghamAL	2003	51	2 wk ahead	Bin	percent	1.400000	1.500000	0.063333
BirminghamAL	2003	51	2 wk ahead	Bin	percent	1.500000	1.600000	0.043333
BirminghamAL	2003	51	2 wk ahead	Bin	percent	1.600000	1.700000	0.026667
BirminghamAL	2003	51	2 wk ahead	Bin	percent	1.700000	1.800000	0.023333
BirminghamAL	2003	51	2 wk ahead	Bin	percent	1.800000	1.900000	0.033333
BirminghamAL	2003	51	2 wk ahead	Bin	percent	1.900000	2.000000	0.013333
BirminghamAL	2003	51	2 wk ahead	Bin	percent	2.000000	2.100000	0.033333
BirminghamAL	2003	51	2 wk ahead	Bin	percent	2.100000	2.200000	0.013333
BirminghamAL	2003	51	2 wk ahead	Bin	percent	2.300000	2.400000	0.010000
BirminghamAL	2003	51	2 wk ahead	Bin	percent	2.400000	2.500000	0.006667
BirminghamAL	2003	51	2 wk ahead	Bin	percent	2.500000	2.600000	0.010000
BirminghamAL	2003	51	2 wk ahead	Bin	percent	2.600000	2.700000	0.010000
BirminghamAL	2003	51	2 wk ahead	Bin	percent	2.700000	2.800000	0.013333
BirminghamAL	2003	51	2 wk ahead	Bin	percent	2.800000	2.900000	0.006667
BirminghamAL	2003	51	2 wk ahead	Bin	percent	2.900000	3.000000	0.006667
BirminghamAL	2003	51	2 wk ahead	Bin	percent	3.000000	3.100000	0.003333
BirminghamAL	2003	51	2 wk ahead	Bin	percent	3.900000	4.000000	0.003333
BirminghamAL	2003	51	2 wk ahead	Bin	percent	4.100000	4.200000	0.003333
BirminghamAL	2003	51	3 wk ahead	Point	percent	NA	NA	0.491106
BirminghamAL	2003	51	3 wk ahead	Bin	percent	0.100000	0.200000	0.043333
BirminghamAL	2003	51	3 wk ahead	Bin	percent	0.200000	0.300000	0.080000
BirminghamAL	2003	51	3 wk ahead	Bin	percent	0.300000	0.400000	0.243333
BirminghamAL	2003	51	3 wk ahead	Bin	percent	0.400000	0.500000	0.173333
BirminghamAL	2003	51	3 wk ahead	Bin	percent	0.500000	0.600000	0.160000
BirminghamAL	2003	51	3 wk ahead	Bin	percent	0.600000	0.700000	0.103333
BirminghamAL	2003	51	3 wk ahead	Bin	percent	0.700000	0.800000	0.036667
BirminghamAL	2003	51	3 wk ahead	Bin	percent	0.800000	0.900000	0.043333
BirminghamAL	2003	51	3 wk ahead	Bin	percent	0.900000	1.000000	0.043333
BirminghamAL	2003	51	3 wk ahead	Bin	percent	1.000000	1.100000	0.026667
BirminghamAL	2003	51	3 wk ahead	Bin	percent	1.100000	1.200000	0.010000
BirminghamAL	2003	51	3 wk ahead	Bin	percent	1.200000	1.300000	0.013333
BirminghamAL	2003	51	3 wk ahead	Bin	percent	1.300000	1.400000	0.003333
BirminghamAL	2003	51	3 wk ahead	Bin	percent	1.400000	1.500000	0.006667
BirminghamAL	2003	51	3 wk ahead	Bin	percent	1.500000	1.600000	0.003333
BirminghamAL	2003	51	3 wk ahead	Bin	percent	1.600000	1.700000	0.003333
BirminghamAL	2003	51	3 wk ahead	Bin	percent	1.700000	1.800000	0.003333
BirminghamAL	2003	51	3 wk ahead	Bin	percent	1.800000	1.900000	0.003333
BirminghamAL	2003	51	4 wk ahead	Point	percent	NA	NA	0.194138
BirminghamAL	2003	51	4 wk ahead	Bin	percent	0.000000	0.100000	0.050000
BirminghamAL	2003	51	4 wk ahead	Bin	percent	0.100000	0.200000	0.423333
BirminghamAL	2003	51	4 wk ahead	Bin	percent	0.200000	0.300000	0.300000
BirminghamAL	2003	51	4 wk ahead	Bin	percent	0.300000	0.400000	0.103333
BirminghamAL	2003	51	4 wk ahead	Bin	percent	0.400000	0.500000	0.073333
BirminghamAL	2003	51	4 wk ahead	Bin	percent	0.500000	0.600000	0.020000
BirminghamAL	2003	51	4 wk ahead	Bin	percent	0.600000	0.700000	0.010000
BirminghamAL	2003	51	4 wk ahead	Bin	percent	0.700000	0.800000	0.006667
BirminghamAL	2003	51	4 wk ahead	Bin	percent	0.800000	0.900000	0.013333
BirminghamAL	2003	52	1 wk ahead	Point	percent	NA	NA	1.563221
BirminghamAL	2003	52	1 wk ahead	Bin	percent	0.800000	0.900000	0.010000
BirminghamAL	2003	52	1 wk ahead	Bin	percent	0.900000	1.000000	0.013333
BirminghamAL	2003	52	1 wk ahead	Bin	percent	1.000000	1.100000	0.033333
BirminghamAL	2003	52	1 wk ahead	Bin	percent	1.100000	1.200000	0.056667
BirminghamAL	2003	52	1 wk ahead	Bin	percent	1.200000	1.300000	0.103333
BirminghamAL	2003	52	1 wk ahead	Bin	percent	1.300000	1.400000	0.133333
BirminghamAL	2003	52	1 wk ahead	Bin	percent	1.400000	1.500000	0.130000
BirminghamAL	2003	52	1 wk ahead	Bin	percent	1.500000	1.600000	0.113333
BirminghamAL	2003	52	1 wk ahead	Bin	percent	1.600000	1.700000	0.086667
BirminghamAL	2003	52	1 wk ahead	Bin	percent	1.700000	1.800000	0.073333
BirminghamAL	2003	52	1 wk ahead	Bin	percent	1.800000	1.900000	0.063333
BirminghamAL	2003	52	1 wk ahead	Bin	percent	1.900000	2.000000	0.016667
BirminghamAL	2003	52	1 wk ahead	Bin	percent	2.000000	2.100000	0.043333
BirminghamAL	2003	52	1 wk ahead	Bin	percent	2.100000	2.200000	0.023333
BirminghamAL	2003	52	1 wk ahead	Bin	percent	2.200000	2.300000	0.026667
BirminghamAL	2003	52	1 wk ahead	Bin	percent	2.300000	2.400000	0.003333
BirminghamAL	2003	52	1 wk ahead	Bin	percent	2.400000	2.500000	0.020000
BirminghamAL	2003	52	1 wk ahead	Bin	percent	2.500000	2.600000	0.013333
BirminghamAL	2003	52	1 wk ahead	Bin	percent	2.600000	2.700000	0.010000
BirminghamAL	2003	52	1 wk ahead	Bin	percent	2.700000	2.800000	0.010000
BirminghamAL	2003	52	1 wk ahead	Bin	percent	2.800000	2.900000	0.006667
BirminghamAL	2003	52	1 wk ahead	Bin	percent	3.000000	3.100000	0.003333
BirminghamAL	2003	52	1 wk ahead	Bin	percent	3.400000	3.500000	0.003333
BirminghamAL	2003	52	1 wk ahead	Bin	percent	3.700000	3.800000	0.003333
BirminghamAL	2003	52	2 wk ahead	Point	percent	NA	NA	0.625340
BirminghamAL	2003	52	2 wk ahead	Bin	percent	0.200000	0.300000	0.013333
BirminghamAL	2003	52	2 wk ahead	Bin	percent	0.300000	0.400000	0.053333
BirminghamAL	2003	52	2 wk ahead	Bin	percent	0.400000	0.500000	0.150000
BirminghamAL	2003	52	2 wk ahead	Bin	percent	0.500000	0.600000	0.226667
BirminghamAL	2003	52	2 wk ahead	Bin	percent	0.600000	0.700000	0.176667
BirminghamAL	2003	52	2 wk ahead	Bin	percent	0.700000	0.800000	0.156667
BirminghamAL	2003	52	2 wk ahead	Bin	percent	0.800000	0.900000	0.073333
BirminghamAL	2003	52	2 wk ahead	Bin	percent	0.900000	1.000000	0.056667
BirminghamAL	2003	52	2 wk ahead	Bin	percent	1.000000	1.100000	0.043333
BirminghamAL	2003	52	2 wk ahead	Bin	percent	1.100000	1.200000	0.020000
BirminghamAL	2003	52	2 wk ahead	Bin	percent	1.200000	1.300000	0.003333
BirminghamAL	2003	52	2 wk ahead	Bin	percent	1.300000	1.400000	0.010000
BirminghamAL	2003	52	2 wk ahead	Bin	percent	1.400000	1.500000	0.006667
BirminghamAL	2003	52	2 wk ahead	Bin	percent	1.600000	1.700000	0.010000
BirminghamAL	2003	52	3 wk ahead	Point	percent	NA	NA	0.249702
BirminghamAL	2003	52	3 wk ahead	Bin	percent	0.000000	0.100000	0.006667
BirminghamAL	2003	52	3 wk ahead	Bin	percent	0.100000	0.200000	0.163333
BirminghamAL	2003	52	3 wk ahead	Bin	percent	0.200000	0.300000	0.443333
BirminghamAL	2003	52	3 wk ahead	Bin	percent	0.300000	0.400000	0.223333
BirminghamAL	2003	52	3 wk ahead	Bin	percent	0.400000	0.500000	0.106667
BirminghamAL	2003	52	3 wk ahead	Bin	percent	0.500000	0.600000	0.030000
BirminghamAL	2003	52	3 wk ahead	Bin	percent	0.600000	0.700000	0.006667
BirminghamAL	2003	52	3 wk ahead	Bin	percent	0.700000	0.800000	0.010000
BirminghamAL	2003	52	3 wk ahead	Bin	percent	0.800000	0.900000	0.006667
BirminghamAL	2003	52	3 wk ahead	Bin	percent	0.900000	1.000000	0.003333
BirminghamAL	2003	52	4 wk ahead	Point	percent	NA	NA	0.102290
BirminghamAL	2003	52	4 wk ahead	Bin	percent	0.000000	0.100000	0.176667
BirminghamAL	2003	52	4 wk ahead	Bin	percent	0.100000	0.200000	0.656667
BirminghamAL	2003	52	4 wk ahead	Bin	percent	0.200000	0.300000	0.126667
BirminghamAL	2003	52	4 wk ahead	Bin	percent	0.300000	0.400000	0.026667
BirminghamAL	2003	52	4 wk ahead	Bin	percent	0.400000	0.500000	0.010000
BirminghamAL	2003	52	4 wk ahead	Bin	percent	0.500000	0.600000	0.003333
BirminghamAL	2003	53	1 wk ahead	Point	percent	NA	NA	0.635326
BirminghamAL	2003	53	1 wk ahead	Bin	percent	0.200000	0.300000	0.010000
BirminghamAL	2003	53	1 wk ahead	Bin	percent	0.300000	0.400000	0.036667
BirminghamAL	2003	53	1 wk ahead	Bin	percent	0.400000	0.500000	0.093333
BirminghamAL	2003	53	1 wk ahead	Bin	percent	0.500000	0.600000	0.256667
BirminghamAL	2003	53	1 wk ahead	Bin	percent	0.600000	0.700000	0.200000
BirminghamAL	2003	53	1 wk ahead	Bin	percent	0.700000	0.800000	0.170000
BirminghamAL	2003	53	1 wk ahead	Bin	percent	0.800000	0.900000	0.083333
BirminghamAL	2003	53	1 wk ahead	Bin	percent	0.900000	1.000000	0.070000
BirminghamAL	2003	53	1 wk ahead	Bin	percent	1.000000	1.100000	0.033333
BirminghamAL	2003	53	1 wk ahead	Bin	percent	1.100000	1.200000	0.016667
BirminghamAL	2003	53	1 wk ahead	Bin	percent	1.200000	1.300000	0.010000
BirminghamAL	2003	53	1 wk ahead	Bin	percent	1.300000	1.400000	0.006667
BirminghamAL	2003	53	1 wk ahead	Bin	percent	1.400000	1.500000	0.003333
BirminghamAL	2003	53	1 wk ahead	Bin	percent	1.500000	1.600000	0.010000
BirminghamAL	2003	53	2 wk ahead	Point	percent	NA	NA	0.253194
BirminghamAL	2003	53	2 wk ahead	Bin	percent	0.000000	0.100000	0.003333
BirminghamAL	2003	53	2 wk ahead	Bin	percent	0.100000	0.200000	0.123333
BirminghamAL	2003	53	2 wk ahead	Bin	percent	0.200000	0.300000	0.453333
BirminghamAL	2003	53	2 wk ahead	Bin	percent	0.300000	0.400000	0.260000
BirminghamAL	2003	53	2 wk ahead	Bin	percent	0.400000	0.500000	0.110000
BirminghamAL	2003	53	2 wk ahead	Bin	percent	0.500000	0.600000	0.023333
BirminghamAL	2003	53	2 wk ahead	Bin	percent	0.600000	0.700000	0.013333
BirminghamAL	2003	53	2 wk ahead	Bin	percent	0.700000	0.800000	0.010000
BirminghamAL	2003	53	2 wk ahead	Bin	percent	0.800000	0.900000	0.003333
BirminghamAL	2003	53	3 wk ahead	Point	percent	NA	NA	0.103400
BirminghamAL	2003	53	3 wk ahead	Bin	percent	0.000000	0.100000	0.130000
BirminghamAL	2003	53	3 wk ahead	Bin	percent	0.100000	0.200000	0.710000
BirminghamAL	2003	53	3 wk ahead	Bin	percent	0.200000	0.300000	0.123333
BirminghamAL	2003	53	3 wk ahead	Bin	percent	0.300000	0.400000	0.023333
BirminghamAL	2003	53	3 wk ahead	Bin	percent	0.400000	0.500000	0.013333
BirminghamAL	2003	53	4 wk ahead	Point	percent	NA	NA	0.048457
BirminghamAL	2003	53	4 wk ahead	Bin	percent	0.000000	0.100000	0.653333
BirminghamAL	2003	53	4 wk ahead	Bin	percent	0.100000	0.200000	0.310000
BirminghamAL	2003	53	4 wk ahead	Bin	percent	0.200000	0.300000	0.033333
BirminghamAL	2003	53	4 wk ahead	Bin	percent	0.300000	0.400000	0.003333
BirminghamAL	2003	54	1 wk ahead	Point	percent	NA	NA	0.298259
BirminghamAL	2003	54	1 wk ahead	Bin	percent	0.100000	0.200000	0.036667
BirminghamAL	2003	54	1 wk ahead	Bin	percent	0.200000	0.300000	0.323333
BirminghamAL	2003	54	1 wk ahead	Bin	percent	0.300000	0.400000	0.383333
BirminghamAL	2003	54	1 wk ahead	Bin	percent	0.400000	0.500000	0.183333
BirminghamAL	2003	54	1 wk ahead	Bin	percent	0.500000	0.600000	0.036667
BirminghamAL	2003	54	1 wk ahead	Bin	percent	0.600000	0.700000	0.020000
BirminghamAL	2003	54	1 wk ahead	Bin	percent	0.700000	0.800000	0.010000
BirminghamAL	2003	54	1 wk ahead	Bin	percent	0.800000	0.900000	0.006667
BirminghamAL	2003	54	2 wk ahead	Point	percent	NA	NA	0.124792
BirminghamAL	2003	54	2 wk ahead	Bin	percent	0.000000	0.100000	0.040000
BirminghamAL	2003	54	2 wk ahead	Bin	percent	0.100000	0.200000	0.686667
BirminghamAL	2003	54	2 wk ahead	Bin	percent	0.200000	0.300000	0.223333
BirminghamAL	2003	54	2 wk ahead	Bin	percent	0.300000	0.400000	0.036667
BirminghamAL	2003	54	2 wk ahead	Bin	percent	0.400000	0.500000	0.010000
BirminghamAL	2003	54	2 wk ahead	Bin	percent	0.500000	0.600000	0.003333
BirminghamAL	2003	54	3 wk ahead	Point	percent	NA	NA	0.060264
BirminghamAL	2003	54	3 wk ahead	Bin	percent	0.000000	0.100000	0.520000
BirminghamAL	2003	54	3 wk ahead	Bin	percent	0.100000	0.200000	0.426667
BirminghamAL	2003	54	3 wk ahead	Bin	percent	0.200000	0.300000	0.046667
BirminghamAL	2003	54	3 wk ahead	Bin	percent	0.300000	0.400000	0.006667
BirminghamAL	2003	54	4 wk ahead	Point	percent	NA	NA	0.029945
BirminghamAL	2003	54	4 wk ahead	Bin	percent	0.000000	0.100000	0.893333
BirminghamAL	2003	54	4 wk ahead	Bin	percent	0.100000	0.200000	0.093333
BirminghamAL	2003	54	4 wk ahead	Bin	percent	0.200000	0.300000	0.013333
BirminghamAL	2003	55	1 wk ahead	Point	percent	NA	NA	0.113016
BirminghamAL	2003	55	1 wk ahead	Bin	percent	0.000000	0.100000	0.050000
BirminghamAL	2003	55	1 wk ahead	Bin	percent	0.100000	0.200000	0.756667
BirminghamAL	2003	55	1 wk ahead	Bin	percent	0.200000	0.300000	0.156667
BirminghamAL	2003	55	1 wk ahead	Bin	percent	0.300000	0.400000	0.026667
BirminghamAL	2003	55	1 wk ahead	Bin	percent	0.400000	0.500000	0.010000
BirminghamAL	2003	55	2 wk ahead	Point	percent	NA	NA	0.053162
BirminghamAL	2003	55	2 wk ahead	Bin	percent	0.000000	0.100000	0.590000
BirminghamAL	2003	55	2 wk ahead	Bin	percent	0.100000	0.200000	0.370000
BirminghamAL	2003	55	2 wk ahead	Bin	percent	0.200000	0.300000	0.036667
BirminghamAL	2003	55	2 wk ahead	Bin	percent	0.300000	0.400000	0.003333
BirminghamAL	2003	55	3 wk ahead	Point	percent	NA	NA	0.025469
BirminghamAL	2003	55	3 wk ahead	Bin	percent	0.000000	0.100000	0.926667
BirminghamAL	2003	55	3 wk ahead	Bin	percent	0.100000	0.200000	0.070000
BirminghamAL	2003	55	3 wk ahead	Bin	percent	0.200000	0.300000	0.003333
BirminghamAL	2003	55	4 wk ahead	Point	percent	NA	NA	0.010662
BirminghamAL	2003	55	4 wk ahead	Bin	percent	0.000000	0.100000	0.963333
BirminghamAL	2003	55	4 wk ahead	Bin	percent	0.100000	0.200000	0.036667
BirminghamAL	2003	56	1 wk ahead	Point	percent	NA	NA	0.046566
BirminghamAL	2003	56	1 wk ahead	Bin	percent	0.000000	0.100000	0.663333
BirminghamAL	2003	56	1 wk ahead	Bin	percent	0.100000	0.200000	0.313333
BirminghamAL	2003	56	1 wk ahead	Bin	percent	0.200000	0.300000	0.023333
BirminghamAL	2003	56	2 wk ahead	Point	percent	NA	NA	0.021657
BirminghamAL	2003	56	2 wk ahead	Bin	percent	0.000000	0.100000	0.936667
BirminghamAL	2003	56	2 wk ahead	Bin	percent	0.100000	0.200000	0.063333
BirminghamAL	2003	56	3 wk ahead	Point	percent	NA	NA	0.008706
BirminghamAL	2003	56	3 wk ahead	Bin	percent	0.000000	0.100000	0.976667
BirminghamAL	2003	56	3 wk ahead	Bin	percent	0.100000	0.200000	0.023333
BirminghamAL	2003	56	4 wk ahead	Point	percent	NA	NA	0.004366
BirminghamAL	2003	56	4 wk ahead	Bin	percent	0.000000	0.100000	1.000000
BirminghamAL	2003	57	1 wk ahead	Point	percent	NA	NA	0.025240
BirminghamAL	2003	57	1 wk ahead	Bin	percent	0.000000	0.100000	0.933333
BirminghamAL	2003	57	1 wk ahead	Bin	percent	0.100000	0.200000	0.066667
BirminghamAL	2003	57	2 wk ahead	Point	percent	NA	NA	0.010084
BirminghamAL	2003	57	2 wk ahead	Bin	percent	0.000000	0.100000	0.980000
BirminghamAL	2003	57	2 wk ahead	Bin	percent	0.100000	0.200000	0.020000
BirminghamAL	2003	57	3 wk ahead	Point	percent	NA	NA	0.005018
BirminghamAL	2003	57	3 wk ahead	Bin	percent	0.000000	0.100000	1.000000
BirminghamAL	2003	57	4 wk ahead	Point	percent	NA	NA	0.002534
BirminghamAL	2003	57	4 wk ahead	Bin	percent	0.000000	0.100000	1.000000
BirminghamAL	2003	58	1 wk ahead	Point	percent	NA	NA	0.009785
BirminghamAL	2003	58	1 wk ahead	Bin	percent	0.000000	0.100000	0.983333
BirminghamAL	2003	58	1 wk ahead	Bin	percent	0.100000	0.200000	0.016667
BirminghamAL	2003	58	2 wk ahead	Point	percent	NA	NA	0.004798
BirminghamAL	2003	58	2 wk ahead	Bin	percent	0.000000	0.100000	1.000000
BirminghamAL	2003	58	3 wk ahead	Point	percent	NA	NA	0.002372
BirminghamAL	2003	58	3 wk ahead	Bin	percent	0.000000	0.100000	1.000000
BirminghamAL	2003	58	4 wk ahead	Point	percent	NA	NA	0.001383
BirminghamAL	2003	58	4 wk ahead	Bin	percent	0.000000	0.100000	1.000000
BirminghamAL	2003	59	1 wk ahead	Point	percent	NA	NA	0.005003
BirminghamAL	2003	59	1 wk ahead	Bin	percent	0.000000	0.100000	1.000000
BirminghamAL	2003	59	2 wk ahead	Point	percent	NA	NA	0.002462
BirminghamAL	2003	59	2 wk ahead	Bin	percent	0.000000	0.100000	1.000000
BirminghamAL	2003	59	3 wk ahead	Point	percent	NA	NA	0.001430
BirminghamAL	2003	59	3 wk ahead	Bin	percent	0.000000	0.100000	1.000000
BirminghamAL	2003	59	4 wk ahead	Point	percent	NA	NA	0.000710
BirminghamAL	2003	59	4 wk ahead	Bin	percent	0.000000	0.100000	1.000000
BirminghamAL	2003	60	1 wk ahead	Point	percent	NA	NA	0.002536
BirminghamAL	2003	60	1 wk ahead	Bin	percent	0.000000	0.100000	1.000000
BirminghamAL	2003	60	2 wk ahead	Point	percent	NA	NA	0.001468
BirminghamAL	2003	60	2 wk ahead	Bin	percent	0.000000	0.100000	1.000000
BirminghamAL	2003	60	3 wk ahead	Point	percent	NA	NA	0.000727
BirminghamAL	2003	60	3 wk ahead	Bin	percent	0.000000	0.100000	1.000000
BirminghamAL	2003	60	4 wk ahead	Point	percent	NA	NA	0.000424
BirminghamAL	2003	60	4 wk ahead	Bin	percent	0.000000	0.100000	1.000000
BirminghamAL	2003	61	1 wk ahead	Point	percent	NA	NA	0.001462
BirminghamAL	2003	61	1 wk ahead	Bin	percent	0.000000	0.100000	1.000000
BirminghamAL	2003	61	2 wk ahead	Point	percent	NA	NA	0.000724
BirminghamAL	2003	61	2 wk ahead	Bin	percent	0.000000	0.100000	1.000000
BirminghamAL	2003	61	3 wk ahead	Point	percent	NA	NA	0.000421
BirminghamAL	2003	61	3 wk ahead	Bin	percent	0.000000	0.100000	1.000000
BirminghamAL	2003	61	4 wk ahead	Point	percent	NA	NA	0.000232
BirminghamAL	2003	61	4 wk ahead	Bin	percent	0.000000	0.100000	1.000000
BirminghamAL	2003	62	1 wk ahead	Point	percent	NA	NA	0.000745
BirminghamAL	2003	62	1 wk ahead	Bin	percent	0.000000	0.100000	1.000000
BirminghamAL	2003	62	2 wk ahead	Point	percent	NA	NA	0.000432
BirminghamAL	2003	62	2 wk ahead	Bin	percent	0.000000	0.100000	1.000000
BirminghamAL	2003	62	3 wk ahead	Point	percent	NA	NA	0.000237
BirminghamAL	2003	62	3 wk ahead	Bin	percent	0.000000	0.100000	1.000000
BirminghamAL	2003	62	4 wk ahead	Point	percent	NA	NA	0.000133
BirminghamAL	2003	62	4 wk ahead	Bin	percent	0.000000	0.100000	1.000000
BirminghamAL	2003	63	1 wk ahead	Point	percent	NA	NA	0.000432
BirminghamAL	2003	63	1 wk ahead	Bin	percent	0.000000	0.100000	1.000000
BirminghamAL	2003	63	2 wk ahead	Point	percent	NA	NA	0.000237
BirminghamAL	2003	63	2 wk ahead	Bin	percent	0.000000	0.100000	1.000000
BirminghamAL	2003	63	3 wk ahead	Point	percent	NA	NA	0.000133
BirminghamAL	2003	63	3 wk ahead	Bin	percent	0.000000	0.100000	1.000000
BirminghamAL	2003	63	4 wk ahead	Point	percent	NA	NA	0.000070
BirminghamAL	2003	63	4 wk ahead	Bin	percent	0.000000	0.100000	1.000000
BirminghamAL	2003	64	1 wk ahead	Point	percent	NA	NA	0.000237
BirminghamAL	2003	64	1 wk ahead	Bin	percent	0.000000	0.100000	1.000000
BirminghamAL	2003	64	2 wk ahead	Point	percent	NA	NA	0.000133
BirminghamAL	2003	64	2 wk ahead	Bin	percent	0.000000	0.100000	1.000000
BirminghamAL	2003	64	3 wk ahead	Point	percent	NA	NA	0.000070
BirminghamAL	2003	64	3 wk ahead	Bin	percent	0.000000	0.100000	1.000000
BirminghamAL	2003	64	4 wk ahead	Point	percent	NA	NA	0.000036
BirminghamAL	2003	64	4 wk ahead	Bin	percent	0.000000	0.100000	1.000000
BirminghamAL	2003	65	1 wk ahead	Point	percent	NA	NA	0.000133
BirminghamAL	2003	65	1 wk ahead	Bin	percent	0.000000	0.100000	1.000000
BirminghamAL	2003	65	2 wk ahead	Point	percent	NA	NA	0.000070
BirminghamAL	2003	65	2 wk ahead	Bin	percent	0.000000	0.100000	1.000000
BirminghamAL	2003	65	3 wk ahead	Point	percent	NA	NA	0.000036
BirminghamAL	2003	65	3 wk ahead	Bin	percent	0.000000	0.100000	1.000000
BirminghamAL	2003	65	4 wk ahead	Point	percent	NA	NA	0.000018
BirminghamAL	2003	65	4 wk ahead	Bin	percent	0.000000	0.100000	1.000000
BirminghamAL	2003	66	1 wk ahead	Point	percent	NA	NA	0.000070
BirminghamAL	2003	66	1 wk ahead	Bin	percent	0.000000	0.100000	1.000000
BirminghamAL	2003	66	2 wk ahead	Point	percent	NA	NA	0.000036
BirminghamAL	2003	66	2 wk ahead	Bin	percent	0.000000	0.100000	1.000000
BirminghamAL	2003	66	3 wk ahead	Point	percent	NA	NA	0.000018
BirminghamAL	2003	66	3 wk ahead	Bin	percent	0.000000	0.100000	1.000000
BirminghamAL	2003	66	4 wk ahead	Point	percent	NA	NA	0.000009
BirminghamAL	2003	66	4 wk ahead	Bin	percent	0.000000	0.100000	1.000000
BirminghamAL	2003	67	1 wk ahead	Point	percent	NA	NA	0.000036
BirminghamAL	2003	67	1 wk ahead	Bin	percent	0.000000	0.100000	1.000000
BirminghamAL	2003	67	2 wk ahead	Point	percent	NA	NA	0.000018
BirminghamAL	2003	67	2 wk ahead	Bin	percent	0.000000	0.100000	1.000000
BirminghamAL	2003	67	3 wk ahead	Point	percent	NA	NA	0.000009
BirminghamAL	2003	67	3 wk ahead	Bin	percent	0.000000	0.100000	1.000000
BirminghamAL	2003	67	4 wk ahead	Point	percent	NA	NA	0.000004
BirminghamAL	2003	67	4 wk ahead	Bin	percent	0.000000	0.100000	1.000000
BirminghamAL	2003	68	1 wk ahead	Point	percent	NA	NA	0.000019
BirminghamAL	2003	68	1 wk ahead	Bin	percent	0.000000	0.100000	1.000000
BirminghamAL	2003	68	2 wk ahead	Point	percent	NA	NA	0.000009
BirminghamAL	2003	68	2 wk ahead	Bin	percent	0.000000	0.100000	1.000000
BirminghamAL	2003	68	3 wk ahead	Point	percent	NA	NA	0.000004
BirminghamAL	2003	68	3 wk ahead	Bin	percent	0.000000	0.100000	1.000000
BirminghamAL	2003	68	4 wk ahead	Point	percent	NA	NA	0.000002
BirminghamAL	2003	68	4 wk ahead	Bin	percent	0.000000	0.100000	1.000000
BirminghamAL	2003	69	1 wk ahead	Point	percent	NA	NA	0.000009
BirminghamAL	2003	69	1 wk ahead	Bin	percent	0.000000	0.100000	1.000000
BirminghamAL	2003	69	2 wk ahead	Point	percent	NA	NA	0.000004
BirminghamAL	2003	69	2 wk ahead	Bin	percent	0.000000	0.100000	1.000000
BirminghamAL	2003	69	3 wk ahead	Point	percent	NA	NA	0.000002
BirminghamAL	2003	69	3 wk ahead	Bin	percent	0.000000	0.100000	1.000000
BirminghamAL	2003	69	4 wk ahead	Point	percent	NA	NA	0.000001
BirminghamAL	2003	69	4 wk ahead	Bin	percent	0.000000	0.100000	1.000000
PhoenixAZ	2003	40	1 wk ahead	Point	percent	NA	NA	0.163276
PhoenixAZ	2003	40	1 wk ahead	Bin	percent	0.000000	0.100000	0.150000
PhoenixAZ	2003	40	1 wk ahead	Bin	percent	0.100000	0.200000	0.366667
PhoenixAZ	2003	40	1 wk ahead	Bin	percent	0.200000	0.300000	0.296667
PhoenixAZ	2003	40	1 wk ahead	Bin	percent	0.300000	0.400000	0.106667
PhoenixAZ	2003	40	1 wk ahead	Bin	percent	0.400000	0.500000	0.063333
PhoenixAZ	2003	40	1 wk ahead	Bin	percent	0.500000	0.600000	0.016667
PhoenixAZ	2003	40	2 wk ahead	Point	percent	NA	NA	0.134358
PhoenixAZ	2003	40	2 wk ahead	Bin	percent	0.000000	0.100000	0.213333
PhoenixAZ	2003	40	2 wk ahead	Bin	percent	0.100000	0.200000	0.453333
PhoenixAZ	2003	40	2 wk ahead	Bin	percent	0.200000	0.300000	0.190000
PhoenixAZ	2003	40	2 wk ahead	Bin	percent	0.300000	0.400000	0.090000
PhoenixAZ	2003	40	2 wk ahead	Bin	percent	0.400000	0.500000	0.036667
PhoenixAZ	2003	40	2 wk ahead	Bin	percent	0.500000	0.600000	0.016667
PhoenixAZ	2003	40	3 wk ahead	Point	percent	NA	NA	0.123871
PhoenixAZ	2003	40	3 wk ahead	Bin	percent	0.000000	0.100000	0.346667
PhoenixAZ	2003	40	3 wk ahead	Bin	percent	0.100000	0.200000	0.366667
PhoenixAZ	2003	40	3 wk ahead	Bin	percent	0.200000	0.300000	0.140000
PhoenixAZ	2003	40	3 wk ahead	Bin	percent	0.300000	0.400000	0.080000
PhoenixAZ	2003	40	3 wk ahead	Bin	percent	0.400000	0.500000	0.033333
PhoenixAZ	2003	40	3 wk ahead	Bin	percent	0.500000	0.600000	0.016667
PhoenixAZ	2003	40	3 wk ahead	Bin	percent	0.600000	0.700000	0.010000
PhoenixAZ	2003	40	3 wk ahead	Bin	percent	0.700000	0.800000	0.006667
PhoenixAZ	2003	40	4 wk ahead	Point	percent	NA	NA	0.124793
PhoenixAZ	2003	40	4 wk ahead	Bin	percent	0.000000	0.100000	0.433333
PhoenixAZ	2003	40	4 wk ahead	Bin	percent	0.100000	0.200000	0.296667
PhoenixAZ	2003	40	4 wk ahead	Bin	percent	0.200000	0.300000	0.120000
PhoenixAZ	2003	40	4 wk ahead	Bin	percent	0.300000	0.400000	0.073333
PhoenixAZ	2003	40	4 wk ahead	Bin	percent	0.400000	0.500000	0.023333
PhoenixAZ	2003	40	4 wk ahead	Bin	percent	0.500000	0.600000	0.026667
PhoenixAZ	2003	40	4 wk ahead	Bin	percent	0.600000	0.700000	0.010000
PhoenixAZ	2003	40	4 wk ahead	Bin	percent	0.700000	0.800000	0.006667
PhoenixAZ	2003	40	4 wk ahead	Bin	percent	0.800000	0.900000	0.003333
PhoenixAZ	2003	40	4 wk ahead	Bin	percent	1.000000	1.100000	0.003333
PhoenixAZ	2003	40	4 wk ahead	Bin	percent	1.200000	1.300000	0.003333
PhoenixAZ	2003	41	1 wk ahead	Point	percent	NA	NA	0.051592
PhoenixAZ	2003	41	1 wk ahead	Bin	percent	0.000000	0.100000	0.660000
PhoenixAZ	2003	41	1 wk ahead	Bin	percent	0.100000	0.200000	0.286667
PhoenixAZ	2003	41	1 wk ahead	Bin	percent	0.200000	0.300000	0.050000
PhoenixAZ	2003	41	1 wk ahead	Bin	percent	0.300000	0.400000	0.003333
PhoenixAZ	2003	41	2 wk ahead	Point	percent	NA	NA	0.040117
PhoenixAZ	2003	41	2 wk ahead	Bin	percent	0.000000	0.100000	0.743333
PhoenixAZ	2003	41	2 wk ahead	Bin	percent	0.100000	0.200000	0.230000
PhoenixAZ	2003	41	2 wk ahead	Bin	percent	0.200000	0.300000	0.023333
PhoenixAZ	2003	41	2 wk ahead	Bin	percent	0.300000	0.400000	0.003333
PhoenixAZ	2003	41	3 wk ahead	Point	percent	NA	NA	0.034375
PhoenixAZ	2003	41	3 wk ahead	Bin	percent	0.000000	0.100000	0.783333
PhoenixAZ	2003	41	3 wk ahead	Bin	percent	0.100000	0.200000	0.186667
PhoenixAZ	2003	41	3 wk ahead	Bin	percent	0.200000	0.300000	0.026667
PhoenixAZ	2003	41	3 wk ahead	Bin	percent	0.300000	0.400000	0.003333
PhoenixAZ	2003	41	4 wk ahead	Point	percent	NA	NA	0.031139
PhoenixAZ	2003	41	4 wk ahead	Bin	percent	0.000000	0.100000	0.810000
PhoenixAZ	2003	41	4 wk ahead	Bin	percent	0.100000	0.200000	0.163333
PhoenixAZ	2003	41	4 wk ahead	Bin	percent	0.200000	0.300000	0.016667
PhoenixAZ	2003	41	4 wk ahead	Bin	percent	0.300000	0.400000	0.010000
PhoenixAZ	2003	42	1 wk ahead	Point	percent	NA	NA	0.044418
PhoenixAZ	2003	42	1 wk ahead	Bin	percent	0.000000	0.100000	0.716667
PhoenixAZ	2003	42	1 wk ahead	Bin	percent	0.100000	0.200000	0.256667
PhoenixAZ	2003	42	1 wk ahead	Bin	percent	0.200000	0.300000	0.026667
PhoenixAZ	2003	42	2 wk ahead	Point	percent	NA	NA	0.037413
PhoenixAZ	2003	42	2 wk ahead	Bin	percent	0.000000	0.100000	0.763333
PhoenixAZ	2003	42	2 wk ahead	Bin	percent	0.100000	0.200000	0.216667
PhoenixAZ	2003	42	2 wk ahead	Bin	percent	0.200000	0.300000	0.020000
PhoenixAZ	2003	42	3 wk ahead	Point	percent	NA	NA	0.033481
PhoenixAZ	2003	42	3 wk ahead	Bin	percent	0.000000	0.100000	0.790000
PhoenixAZ	2003	42	3 wk ahead	Bin	percent	0.100000	0.200000	0.186667
PhoenixAZ	2003	42	3 wk ahead	Bin	percent	0.200000	0.300000	0.016667
PhoenixAZ	2003	42	3 wk ahead	Bin	percent	0.300000	0.400000	0.006667
PhoenixAZ	2003	42	4 wk ahead	Point	percent	NA	NA	0.034966
PhoenixAZ	2003	42	4 wk ahead	Bin	percent	0.000000	0.100000	0.786667
PhoenixAZ	2003	42	4 wk ahead	Bin	percent	0.100000	0.200000	0.183333
PhoenixAZ	2003	42	4 wk ahead	Bin	percent	0.200000	0.300000	0.016667
PhoenixAZ	2003	42	4 wk ahead	Bin	percent	0.300000	0.400000	0.006667
PhoenixAZ	2003	42	4 wk ahead	Bin	percent	0.500000	0.600000	0.003333
PhoenixAZ	2003	42	4 wk ahead	Bin	percent	0.600000	0.700000	0.003333
PhoenixAZ	2003	43	1 wk ahead	Point	percent	NA	NA	0.104552
PhoenixAZ	2003	43	1 wk ahead	Bin	percent	0.000000	0.100000	0.040000
PhoenixAZ	2003	43	1 wk ahead	Bin	percent	0.100000	0.200000	0.810000
PhoenixAZ	2003	43	1 wk ahead	Bin	percent	0.200000	0.300000	0.120000
PhoenixAZ	2003	43	1 wk ahead	Bin	percent	0.300000	0.400000	0.030000
PhoenixAZ	2003	43	2 wk ahead	Point	percent	NA	NA	0.105215
PhoenixAZ	2003	43	2 wk ahead	Bin	percent	0.000000	0.100000	0.210000
PhoenixAZ	2003	43	2 wk ahead	Bin	percent	0.100000	0.200000	0.603333
PhoenixAZ	2003	43	2 wk ahead	Bin	percent	0.200000	0.300000	0.143333
PhoenixAZ	2003	43	2 wk ahead	Bin	percent	0.300000	0.400000	0.023333
PhoenixAZ	2003	43	2 wk ahead	Bin	percent	0.400000	0.500000	0.010000
PhoenixAZ	2003	43	2 wk ahead	Bin	percent	0.500000	0.600000	0.006667
PhoenixAZ	2003	43	2 wk ahead	Bin	percent	0.600000	0.700000	0.003333
PhoenixAZ	2003	43	3 wk ahead	Point	percent	NA	NA	0.124052
PhoenixAZ	2003	43	3 wk ahead	Bin	percent	0.000000	0.100000	0.303333
PhoenixAZ	2003	43	3 wk ahead	Bin	percent	0.100000	0.200000	0.450000
PhoenixAZ	2003	43	3 wk ahead	Bin	percent	0.200000	0.300000	0.150000
PhoenixAZ	2003	43	3 wk ahead	Bin	percent	0.300000	0.400000	0.053333
PhoenixAZ	2003	43	3 wk ahead	Bin	percent	0.400000	0.500000	0.003333
PhoenixAZ	2003	43	3 wk ahead	Bin	percent	0.500000	0.600000	0.010000
PhoenixAZ	2003	43	3 wk ahead	Bin	percent	0.600000	0.700000	0.013333
PhoenixAZ	2003	43	3 wk ahead	Bin	percent	0.700000	0.800000	0.003333
PhoenixAZ	2003	43	3 wk ahead	Bin	percent	0.800000	0.900000	0.003333
PhoenixAZ	2003	43	3 wk ahead	Bin	percent	0.900000	1.000000	0.003333
PhoenixAZ	2003	43	3 wk ahead	Bin	percent	1.000000	1.100000	0.003333
PhoenixAZ	2003	43	3 wk ahead	Bin	percent	1.300000	1.400000	0.003333
PhoenixAZ	2003	43	4 wk ahead	Point	percent	NA	NA	0.159994
PhoenixAZ	2003	43	4 wk ahead	Bin	percent	0.000000	0.100000	0.363333
PhoenixAZ	2003	43	4 wk ahead	Bin	percent	0.100000	0.200000	0.353333
PhoenixAZ	2003	43	4 wk ahead	Bin	percent	0.200000	0.300000	0.140000
PhoenixAZ	2003	43	4 wk ahead	Bin	percent	0.300000	0.400000	0.050000
PhoenixAZ	2003	43	4 wk ahead	Bin	percent	0.400000	0.500000	0.030000
PhoenixAZ	2003	43	4 wk ahead	Bin	percent	0.500000	0.600000	0.020000
PhoenixAZ	2003	43	4 wk ahead	Bin	percent	0.600000	0.700000	0.003333
PhoenixAZ	2003	43	4 wk ahead	Bin	percent	0.700000	0.800000	0.003333
PhoenixAZ	2003	43	4 wk ahead	Bin	percent	0.800000	0.900000	0.006667
PhoenixAZ	2003	43	4 wk ahead	Bin	percent	0.900000	1.000000	0.003333
PhoenixAZ	2003	43	4 wk ahead	Bin	percent	1.000000	1.100000	0.003333
PhoenixAZ	2003	43	4 wk ahead	Bin	percent	1.200000	1.300000	0.010000
PhoenixAZ	2003	43	4 wk ahead	Bin	percent	1.600000	1.700000	0.003333
PhoenixAZ	2003	43	4 wk ahead	Bin	percent	1.700000	1.800000	0.003333
PhoenixAZ	2003	43	4 wk ahead	Bin	percent	1.900000	2.000000	0.003333
PhoenixAZ	2003	43	4 wk ahead	Bin	percent	2.500000	2.600000	0.003333
PhoenixAZ	2003	44	1 wk ahead	Point	percent	NA	NA	0.977636
PhoenixAZ	2003	44	1 wk ahead	Bin	percent	0.300000	0.400000	0.040000
PhoenixAZ	2003	44	1 wk ahead	Bin	percent	0.400000	0.500000	0.070000
PhoenixAZ	2003	44	1 wk ahead	Bin	percent	0.500000	0.600000	0.130000
PhoenixAZ	2003	44	1 wk ahead	Bin	percent	0.600000	0.700000	0.146667
PhoenixAZ	2003	44	1 wk ahead	Bin	percent	0.700000	0.800000	0.163333
PhoenixAZ	2003	44	1 wk ahead	Bin	percent	0.800000	0.900000	0.103333
PhoenixAZ	2003	44	1 wk ahead	Bin	percent	0.900000	1.000000	0.080000
PhoenixAZ	2003	44	1 wk ahead	Bin	percent	1.000000	1.100000	0.040000
PhoenixAZ	2003	44	1 wk ahead	Bin	percent	1.100000	1.200000	0.033333
PhoenixAZ	2003	44	1 wk ahead	Bin	percent	1.200000	1.300000	0.023333
PhoenixAZ	2003	44	1 wk ahead	Bin	percent	1.300000	1.400000	0.026667
PhoenixAZ	2003	44	1 wk ahead	Bin	percent	1.400000	1.500000	0.023333
PhoenixAZ	2003	44	1 wk ahead	Bin	percent	1.500000	1.600000	0.016667
PhoenixAZ	2003	44	1 wk ahead	Bin	percent	1.600000	1.700000	0.013333
PhoenixAZ	2003	44	1 wk ahead	Bin	percent	1.700000	1.800000	0.003333
PhoenixAZ	2003	44	1 wk ahead	Bin	percent	1.800000	1.900000	0.003333
PhoenixAZ	2003	44	1 wk ahead	Bin	percent	1.900000	2.000000	0.010000
PhoenixAZ	2003	44	1 wk ahead	Bin	percent	2.000000	2.100000	0.013333
PhoenixAZ	2003	44	1 wk ahead	Bin	percent	2.100000	2.200000	0.003333
PhoenixAZ	2003	44	1 wk ahead	Bin	percent	2.200000	2.300000	0.003333
PhoenixAZ	2003	44	1 wk ahead	Bin	percent	2.300000	2.400000	0.003333
PhoenixAZ	2003	44	1 wk ahead	Bin	percent	2.500000	2.600000	0.003333
PhoenixAZ	2003	44	1 wk ahead	Bin	percent	2.600000	2.700000	0.006667
PhoenixAZ	2003	44	1 wk ahead	Bin	percent	3.000000	3.100000	0.003333
PhoenixAZ	2003	44	1 wk ahead	Bin	percent	3.200000	3.300000	0.006667
PhoenixAZ	2003	44	1 wk ahead	Bin	percent	3.300000	3.400000	0.003333
PhoenixAZ	2003	44	1 wk ahead	Bin	percent	3.700000	3.800000	0.006667
PhoenixAZ	2003	44	1 wk ahead	Bin	percent	4.400000	4.500000	0.003333
PhoenixAZ	2003	44	1 wk ahead	Bin	percent	5.100000	5.200000	0.003333
PhoenixAZ	2003	44	1 wk ahead	Bin	percent	5.400000	5.500000	0.003333
PhoenixAZ	2003	44	1 wk ahead	Bin	percent	5.500000	5.600000	0.003333
PhoenixAZ	2003	44	1 wk ahead	Bin	percent	7.000000	7.100000	0.003333
PhoenixAZ	2003	44	1 wk ahead	Bin	percent	9.400000	9.500000	0.003333
PhoenixAZ	2003	44	2 wk ahead	Point	percent	NA	NA	3.010754
PhoenixAZ	2003	44	2 wk ahead	Bin	percent	0.300000	0.400000	0.003333
PhoenixAZ	2003	44	2 wk ahead	Bin	percent	0.400000	0.500000	0.006667
PhoenixAZ	2003	44	2 wk ahead	Bin	percent	0.500000	0.600000	0.033333
PhoenixAZ	2003	44	2 wk ahead	Bin	percent	0.600000	0.700000	0.036667
PhoenixAZ	2003	44	2 wk ahead	Bin	percent	0.700000	0.800000	0.026667
PhoenixAZ	2003	44	2 wk ahead	Bin	percent	0.800000	0.900000	0.026667
PhoenixAZ	2003	44	2 wk ahead	Bin	percent	0.900000	1.000000	0.046667
PhoenixAZ	2003	44	2 wk ahead	Bin	percent	1.000000	1.100000	0.043333
PhoenixAZ	2003	44	2 wk ahead	Bin	percent	1.100000	1.200000	0.060000
PhoenixAZ	2003	44	2 wk ahead	Bin	percent	1.200000	1.300000	0.040000
PhoenixAZ	2003	44	2 wk ahead	Bin	percent	1.300000	1.400000	0.033333
PhoenixAZ	2003	44	2 wk ahead	Bin	percent	1.400000	1.500000	0.040000
PhoenixAZ	2003	44	2 wk ahead	Bin	percent	1.500000	1.600000	0.033333
PhoenixAZ	2003	44	2 wk ahead	Bin	percent	1.600000	1.700000	0.053333
PhoenixAZ	2003	44	2 wk ahead	Bin	percent	1.700000	1.800000	0.043333
PhoenixAZ	2003	44	2 wk ahead	Bin	percent	1.800000	1.900000	0.043333
PhoenixAZ	2003	44	2 wk ahead	Bin	percent	1.900000	2.000000	0.026667
PhoenixAZ	2003	44	2 wk ahead	Bin	percent	2.000000	2.100000	0.020000
PhoenixAZ	2003	44	2 wk ahead	Bin	percent	2.100000	2.200000	0.033333
PhoenixAZ	2003	44	2 wk ahead	Bin	percent	2.200000	2.300000	0.013333
PhoenixAZ	2003	44	2 wk ahead	Bin	percent	2.300000	2.400000	0.013333
PhoenixAZ	2003	44	2 wk ahead	Bin	percent	2.400000	2.500000	0.026667
PhoenixAZ	2003	44	2 wk ahead	Bin	percent	2.500000	2.600000	0.006667
PhoenixAZ	2003	44	2 wk ahead	Bin	percent	2.600000	2.700000	0.010000
PhoenixAZ	2003	44	2 wk ahead	Bin	percent	2.700000	2.800000	0.013333
PhoenixAZ	2003	44	2 wk ahead	Bin	percent	2.800000	2.900000	0.016667
PhoenixAZ	2003	44	2 wk ahead	Bin	percent	2.900000	3.000000	0.020000
PhoenixAZ	2003	44	2 wk ahead	Bin	percent	3.000000	3.100000	0.006667
PhoenixAZ	2003	44	2 wk ahead	Bin	percent	3.100000	3.200000	0.010000
PhoenixAZ	2003	44	2 wk ahead	Bin	percent	3.200000	3.300000	0.006667
PhoenixAZ	2003	44	2 wk ahead	Bin	percent	3.300000	3.400000	0.003333
PhoenixAZ	2003	44	2 wk ahead	Bin	percent	3.500000	3.600000	0.003333
PhoenixAZ	2003	44	2 wk ahead	Bin	percent	3.700000	3.800000	0.003333
PhoenixAZ	2003	44	2 wk ahead	Bin	percent	3.800000	3.900000	0.006667
PhoenixAZ	2003	44	2 wk ahead	Bin	percent	4.000000	4.100000	0.003333
PhoenixAZ	2003	44	2 wk ahead	Bin	percent	4.100000	4.200000	0.003333
PhoenixAZ	2003	44	2 wk ahead	Bin	percent	4.200000	4.300000	0.006667
PhoenixAZ	2003	44	2 wk ahead	Bin	percent	4.300000	4.400000	0.006667
PhoenixAZ	2003	44	2 wk ahead	Bin	percent	4.400000	4.500000	0.003333
PhoenixAZ	2003	44	2 wk ahead	Bin	percent	4.500000	4.600000	0.003333
PhoenixAZ	2003	44	2 wk ahead	Bin	percent	4.600000	4.700000	0.003333
PhoenixAZ	2003	44	2 wk ahead	Bin	percent	4.700000	4.800000	0.013333
PhoenixAZ	2003	44	2 wk ahead	Bin	percent	4.900000	5.000000	0.013333
PhoenixAZ	2003	44	2 wk ahead	Bin	percent	5.000000	5.100000	0.003333
PhoenixAZ	2003	44	2 wk ahead	Bin	percent	5.100000	5.200000	0.003333
PhoenixAZ	2003	44	2 wk ahead	Bin	percent	5.300000	5.400000	0.003333
PhoenixAZ	2003	44	2 wk ahead	Bin	percent	5.400000	5.500000	0.003333
PhoenixAZ	2003	44	2 wk ahead	Bin	percent	5.500000	5.600000	0.003333
PhoenixAZ	2003	44	2 wk ahead	Bin	percent	5.600000	5.700000	0.003333
PhoenixAZ	2003	44	2 wk ahead	Bin	percent	5.900000	6.000000	0.003333
PhoenixAZ	2003	44	2 wk ahead	Bin	percent	6.000000	6.100000	0.006667
PhoenixAZ	2003	44	2 wk ahead	Bin	percent	6.300000	6.400000	0.006667
PhoenixAZ	2003	44	2 wk ahead	Bin	percent	6.400000	6.500000	0.003333
PhoenixAZ	2003	44	2 wk ahead	Bin	percent	6.800000	6.900000	0.003333
PhoenixAZ	2003	44	2 wk ahead	Bin	percent	6.900000	7.000000	0.003333
PhoenixAZ	2003	44	2 wk ahead	Bin	percent	7.300000	7.400000	0.003333
PhoenixAZ	2003	44	2 wk ahead	Bin	percent	7.500000	7.600000	0.003333
PhoenixAZ	2003	44	2 wk ahead	Bin	percent	8.000000	8.100000	0.003333
PhoenixAZ	2003	44	2 wk ahead	Bin	percent	8.200000	8.300000	0.003333
PhoenixAZ	2003	44	2 wk ahead	Bin	percent	8.600000	8.700000	0.003333
PhoenixAZ	2003	44	2 wk ahead	Bin	percent	8.800000	8.900000	0.003333
PhoenixAZ	2003	44	2 wk ahead	Bin	percent	9.000000	9.100000	0.003333
PhoenixAZ	2003	44	2 wk ahead	Bin	percent	9.400000	9.500000	0.003333
PhoenixAZ	2003	44	2 wk ahead	Bin	percent	10.000000	10.100000	0.003333
PhoenixAZ	2003	44	2 wk ahead	Bin	percent	10.700000	10.800000	0.003333
PhoenixAZ	2003	44	2 wk ahead	Bin	percent	11.000000	11.100000	0.003333
PhoenixAZ	2003	44	2 wk ahead	Bin	percent	11.400000	11.500000	0.003333
PhoenixAZ	2003	44	2 wk ahead	Bin	percent	11.600000	11.700000	0.003333
PhoenixAZ	2003	44	2 wk ahead	Bin	percent	11.700000	11.800000	0.003333
PhoenixAZ	2003	44	2 wk ahead	Bin	percent	12.100000	12.200000	0.003333
PhoenixAZ	2003	44	2 wk ahead	Bin	percent	13.000000	100.000000	0.036667
PhoenixAZ	2003	44	3 wk ahead	Point	percent	NA	NA	5.432483
PhoenixAZ	2003	44	3 wk ahead	Bin	percent	0.400000	0.500000	0.003333
PhoenixAZ	2003	44	3 wk ahead	Bin	percent	0.500000	0.600000	0.006667
PhoenixAZ	2003	44	3 wk ahead	Bin	percent	0.700000	0.800000	0.016667
PhoenixAZ	2003	44	3 wk ahead	Bin	percent	0.800000	0.900000	0.016667
PhoenixAZ	2003	44	3 wk ahead	Bin	percent	0.900000	1.000000	0.016667
PhoenixAZ	2003	44	3 wk ahead	Bin	percent	1.000000	1.100000	0.020000
PhoenixAZ	2003	44	3 wk ahead	Bin	percent	1.100000	1.200000	0.016667
PhoenixAZ	2003	44	3 wk ahead	Bin	percent	1.200000	1.300000	0.010000
PhoenixAZ	2003	44	3 wk ahead	Bin	percent	1.300000	1.400000	0.016667
PhoenixAZ	2003	44	3 wk ahead	Bin	percent	1.400000	1.500000	0.010000
PhoenixAZ	2003	44	3 wk ahead	Bin	percent	1.500000	1.600000	0.016667
PhoenixAZ	2003	44	3 wk ahead	Bin	percent	1.600000	1.700000	0.016667
PhoenixAZ	2003	44	3 wk ahead	Bin	percent	1.700000	1.800000	0.006667
PhoenixAZ	2003	44	3 wk ahead	Bin	percent	1.800000	1.900000	0.016667
PhoenixAZ	2003	44	3 wk ahead	Bin	percent	1.900000	2.000000	0.016667
PhoenixAZ	2003	44	3 wk ahead	Bin	percent	2.000000	2.100000	0.026667
PhoenixAZ	2003	44	3 wk ahead	Bin	percent	2.100000	2.200000	0.023333
PhoenixAZ	2003	44	3 wk ahead	Bin	percent	2.200000	2.300000	0.020000
PhoenixAZ	2003	44	3 wk ahead	Bin	percent	2.300000	2.400000	0.020000
PhoenixAZ	2003	44	3 wk ahead	Bin	percent	2.400000	2.500000	0.010000
PhoenixAZ	2003	44	3 wk ahead	Bin	percent	2.500000	2.600000	0.016667
PhoenixAZ	2003	44	3 wk ahead	Bin	percent	2.600000	2.700000	0.023333
PhoenixAZ	2003	44	3 wk ahead	Bin	percent	2.700000	2.800000	0.010000
PhoenixAZ	2003	44	3 wk ahead	Bin	percent	2.800000	2.900000	0.010000
PhoenixAZ	2003	44	3 wk ahead	Bin	percent	2.900000	3.000000	0.010000
PhoenixAZ	2003	44	3 wk ahead	Bin	percent	3.000000	3.100000	0.026667
PhoenixAZ	2003	44	3 wk ahead	Bin	percent	3.100000	3.200000	0.016667
PhoenixAZ	2003	44	3 wk ahead	Bin	percent	3.200000	3.300000	0.006667
PhoenixAZ	2003	44	3 wk ahead	Bin	percent	3.300000	3.400000	0.010000
PhoenixAZ	2003	44	3 wk ahead	Bin	percent	3.400000	3.500000	0.010000
PhoenixAZ	2003	44	3 wk ahead	Bin	percent	3.500000	3.600000	0.023333
PhoenixAZ	2003	44	3 wk ahead	Bin	percent	3.600000	3.700000	0.020000
PhoenixAZ	2003	44	3 wk ahead	Bin	percent	3.700000	3.800000	0.010000
PhoenixAZ	2003	44	3 wk ahead	Bin	percent	3.800000	3.900000	0.013333
PhoenixAZ	2003	44	3 wk ahead	Bin	percent	3.900000	4.000000	0.010000
PhoenixAZ	2003	44	3 wk ahead	Bin	percent	4.000000	4.100000	0.013333
PhoenixAZ	2003	44	3 wk ahead	Bin	percent	4.100000	4.200000	0.023333
PhoenixAZ	2003	44	3 wk ahead	Bin	percent	4.200000	4.300000	0.006667
PhoenixAZ	2003	44	3 wk ahead	Bin	percent	4.300000	4.400000	0.016667
PhoenixAZ	2003	44	3 wk ahead	Bin	percent	4.400000	4.500000	0.010000
PhoenixAZ	2003	44	3 wk ahead	Bin	percent	4.500000	4.600000	0.006667
PhoenixAZ	2003	44	3 wk ahead	Bin	percent	4.600000	4.700000	0.003333
PhoenixAZ	2003	44	3 wk ahead	Bin	percent	4.700000	4.800000	0.013333
PhoenixAZ	2003	44	3 wk ahead	Bin	percent	4.800000	4.900000	0.006667
PhoenixAZ	2003	44	3 wk ahead	Bin	percent	4.900000	5.000000	0.006667
PhoenixAZ	2003	44	3 wk ahead	Bin	percent	5.000000	5.100000	0.003333
PhoenixAZ	2003	44	3 wk ahead	Bin	percent	5.100000	5.200000	0.010000
PhoenixAZ	2003	44	3 wk ahead	Bin	percent	5.200000	5.300000	0.013333
PhoenixAZ	2003	44	3 wk ahead	Bin	percent	5.300000	5.400000	0.006667
PhoenixAZ	2003	44	3 wk ahead	Bin	percent	5.400000	5.500000	0.010000
PhoenixAZ	2003	44	3 wk ahead	Bin	percent	5.500000	5.600000	0.006667
PhoenixAZ	2003	44	3 wk ahead	Bin	percent	5.600000	5.700000	0.003333
PhoenixAZ	2003	44	3 wk ahead	Bin	percent	5.700000	5.800000	0.010000
PhoenixAZ	2003	44	3 wk ahead	Bin	percent	5.800000	5.900000	0.010000
PhoenixAZ	2003	44	3 wk ahead	Bin	percent	5.900000	6.000000	0.003333
PhoenixAZ	2003	44	3 wk ahead	Bin	percent	6.000000	6.100000	0.006667
PhoenixAZ	2003	44	3 wk ahead	Bin	percent	6.200000	6.300000	0.003333
PhoenixAZ	2003	44	3 wk ahead	Bin	percent	6.300000	6.400000	0.010000
PhoenixAZ	2003	44	3 wk ahead	Bin	percent	6.400000	6.500000	0.006667
PhoenixAZ	2003	44	3 wk ahead	Bin	percent	6.500000	6.600000	0.006667
PhoenixAZ	2003	44	3 wk ahead	Bin	percent	6.700000	6.800000	0.003333
PhoenixAZ	2003	44	3 wk ahead	Bin	percent	6.800000	6.900000	0.003333
PhoenixAZ	2003	44	3 wk ahead	Bin	percent	6.900000	7.000000	0.013333
PhoenixAZ	2003	44	3 wk ahead	Bin	percent	7.000000	7.100000	0.003333
PhoenixAZ	2003	44	3 wk ahead	Bin	percent	7.100000	7.200000	0.013333
PhoenixAZ	2003	44	3 wk ahead	Bin	percent	7.200000	7.300000	0.003333
PhoenixAZ	2003	44	3 wk ahead	Bin	percent	7.300000	7.400000	0.003333
PhoenixAZ	2003	44	3 wk ahead	Bin	percent	7.400000	7.500000	0.003333
PhoenixAZ	2003	44	3 wk ahead	Bin	percent	7.600000	7.700000	0.003333
PhoenixAZ	2003	44	3 wk ahead	Bin	percent	7.700000	7.800000	0.003333
PhoenixAZ	2003	44	3 wk ahead	Bin	percent	8.100000	8.200000	0.003333
PhoenixAZ	2003	44	3 wk ahead	Bin	percent	8.200000	8.300000	0.003333
PhoenixAZ	2003	44	3 wk ahead	Bin	percent	8.400000	8.500000	0.003333
PhoenixAZ	2003	44	3 wk ahead	Bin	percent	9.100000	9.200000	0.003333
PhoenixAZ	2003	44	3 wk ahead	Bin	percent	9.500000	9.600000	0.003333
PhoenixAZ	2003	44	3 wk ahead	Bin	percent	9.800000	9.900000	0.003333
PhoenixAZ	2003	44	3 wk ahead	Bin	percent	10.000000	10.100000	0.003333
PhoenixAZ	2003	44	3 wk ahead	Bin	percent	10.200000	10.300000	0.006667
PhoenixAZ	2003	44	3 wk ahead	Bin	percent	10.300000	10.400000	0.003333
PhoenixAZ	2003	44	3 wk ahead	Bin	percent	10.400000	10.500000	0.003333
PhoenixAZ	2003	44	3 wk ahead	Bin	percent	10.500000	10.600000	0.003333
PhoenixAZ	2003	44	3 wk ahead	Bin	percent	10.700000	10.800000	0.003333
PhoenixAZ	2003	44	3 wk ahead	Bin	percent	10.800000	10.900000	0.003333
PhoenixAZ	2003	44	3 wk ahead	Bin	percent	11.000000	11.100000	0.003333
PhoenixAZ	2003	44	3 wk ahead	Bin	percent	11.100000	11.200000	0.003333
PhoenixAZ	2003	44	3 wk ahead	Bin	percent	11.500000	11.600000	0.006667
PhoenixAZ	2003	44	3 wk ahead	Bin	percent	11.700000	11.800000	0.003333
PhoenixAZ	2003	44	3 wk ahead	Bin	percent	11.800000	11.900000	0.003333
PhoenixAZ	2003	44	3 wk ahead	Bin	percent	12.000000	12.100000	0.003333
PhoenixAZ	2003	44	3 wk ahead	Bin	percent	12.100000	12.200000	0.006667
PhoenixAZ	2003	44	3 wk ahead	Bin	percent	12.200000	12.300000	0.003333
PhoenixAZ	2003	44	3 wk ahead	Bin	percent	12.300000	12.400000	0.010000
PhoenixAZ	2003	44	3 wk ahead	Bin	percent	12.400000	12.500000	0.006667
PhoenixAZ	2003	44	3 wk ahead	Bin	percent	12.500000	12.600000	0.006667
PhoenixAZ	2003	44	3 wk ahead	Bin	percent	12.900000	13.000000	0.010000
PhoenixAZ	2003	44	3 wk ahead	Bin	percent	13.000000	100.000000	0.093333
PhoenixAZ	2003	44	4 wk ahead	Point	percent	NA	NA	5.952870
PhoenixAZ	2003	44	4 wk ahead	Bin	percent	0.500000	0.600000	0.006667
PhoenixAZ	2003	44	4 wk ahead	Bin	percent	0.600000	0.700000	0.010000
PhoenixAZ	2003	44	4 wk ahead	Bin	percent	0.900000	1.000000	0.013333
PhoenixAZ	2003	44	4 wk ahead	Bin	percent	1.000000	1.100000	0.010000
PhoenixAZ	2003	44	4 wk ahead	Bin	percent	1.100000	1.200000	0.013333
PhoenixAZ	2003	44	4 wk ahead	Bin	percent	1.200000	1.300000	0.016667
PhoenixAZ	2003	44	4 wk ahead	Bin	percent	1.300000	1.400000	0.006667
PhoenixAZ	2003	44	4 wk ahead	Bin	percent	1.400000	1.500000	0.006667
PhoenixAZ	2003	44	4 wk ahead	Bin	percent	1.500000	1.600000	0.020000
PhoenixAZ	2003	44	4 wk ahead	Bin	percent	1.600000	1.700000	0.003333
PhoenixAZ	2003	44	4 wk ahead	Bin	percent	1.700000	1.800000	0.010000
PhoenixAZ	2003	44	4 wk ahead	Bin	percent	1.800000	1.900000	0.006667
PhoenixAZ	2003	44	4 wk ahead	Bin	percent	1.900000	2.000000	0.010000
PhoenixAZ	2003	44	4 wk ahead	Bin	percent	2.000000	2.100000	0.006667
PhoenixAZ	2003	44	4 wk ahead	Bin	percent	2.100000	2.200000	0.016667
PhoenixAZ	2003	44	4 wk ahead	Bin	percent	2.200000	2.300000	0.010000
PhoenixAZ	2003	44	4 wk ahead	Bin	percent	2.300000	2.400000	0.010000
PhoenixAZ	2003	44	4 wk ahead	Bin	percent	2.400000	2.500000	0.003333
PhoenixAZ	2003	44	4 wk ahead	Bin	percent	2.500000	2.600000	0.010000
PhoenixAZ	2003	44	4 wk ahead	Bin	percent	2.600000	2.700000	0.006667
PhoenixAZ	2003	44	4 wk ahead	Bin	percent	2.700000	2.800000	0.010000
PhoenixAZ	2003	44	4 wk ahead	Bin	percent	2.800000	2.900000	0.013333
PhoenixAZ	2003	44	4 wk ahead	Bin	percent	2.900000	3.000000	0.013333
PhoenixAZ	2003	44	4 wk ahead	Bin	percent	3.000000	3.100000	0.010000
PhoenixAZ	2003	44	4 wk ahead	Bin	percent	3.100000	3.200000	0.010000
PhoenixAZ	2003	44	4 wk ahead	Bin	percent	3.200000	3.300000	0.006667
PhoenixAZ	2003	44	4 wk ahead	Bin	percent	3.300000	3.400000	0.016667
PhoenixAZ	2003	44	4 wk ahead	Bin	percent	3.400000	3.500000	0.016667
PhoenixAZ	2003	44	4 wk ahead	Bin	percent	3.500000	3.600000	0.023333
PhoenixAZ	2003	44	4 wk ahead	Bin	percent	3.600000	3.700000	0.013333
PhoenixAZ	2003	44	4 wk ahead	Bin	percent	3.700000	3.800000	0.010000
PhoenixAZ	2003	44	4 wk ahead	Bin	percent	3.800000	3.900000	0.010000
PhoenixAZ	2003	44	4 wk ahead	Bin	percent	3.900000	4.000000	0.010000
PhoenixAZ	2003	44	4 wk ahead	Bin	percent	4.000000	4.100000	0.006667
PhoenixAZ	2003	44	4 wk ahead	Bin	percent	4.100000	4.200000	0.006667
PhoenixAZ	2003	44	4 wk ahead	Bin	percent	4.200000	4.300000	0.020000
PhoenixAZ	2003	44	4 wk ahead	Bin	percent	4.300000	4.400000	0.006667
PhoenixAZ	2003	44	4 wk ahead	Bin	percent	4.400000	4.500000	0.010000
PhoenixAZ	2003	44	4 wk ahead	Bin	percent	4.500000	4.600000	0.003333
PhoenixAZ	2003	44	4 wk ahead	Bin	percent	4.600000	4.700000	0.010000
PhoenixAZ	2003	44	4 wk ahead	Bin	percent	4.700000	4.800000	0.006667
PhoenixAZ	2003	44	4 wk ahead	Bin	percent	4.800000	4.900000	0.013333
PhoenixAZ	2003	44	4 wk ahead	Bin	percent	4.900000	5.000000	0.010000
PhoenixAZ	2003	44	4 wk ahead	Bin	percent	5.000000	5.100000	0.013333
PhoenixAZ	2003	44	4 wk ahead	Bin	percent	5.100000	5.200000	0.006667
PhoenixAZ	2003	44	4 wk ahead	Bin	percent	5.200000	5.300000	0.006667
PhoenixAZ	2003	44	4 wk ahead	Bin	percent	5.300000	5.400000	0.006667
PhoenixAZ	2003	44	4 wk ahead	Bin	percent	5.400000	5.500000	0.010000
PhoenixAZ	2003	44	4 wk ahead	Bin	percent	5.500000	5.600000	0.006667
PhoenixAZ	2003	44	4 wk ahead	Bin	percent	5.600000	5.700000	0.010000
PhoenixAZ	2003	44	4 wk ahead	Bin	percent	5.700000	5.800000	0.010000
PhoenixAZ	2003	44	4 wk ahead	Bin	percent	5.800000	5.900000	0.003333
PhoenixAZ	2003	44	4 wk ahead	Bin	percent	5.900000	6.000000	0.013333
PhoenixAZ	2003	44	4 wk ahead	Bin	percent	6.000000	6.100000	0.010000
PhoenixAZ	2003	44	4 wk ahead	Bin	percent	6.100000	6.200000	0.010000
PhoenixAZ	2003	44	4 wk ahead	Bin	percent	6.200000	6.300000	0.010000
PhoenixAZ	2003	44	4 wk ahead	Bin	percent	6.300000	6.400000	0.003333
PhoenixAZ	2003	44	4 wk ahead	Bin	percent	6.400000	6.500000	0.010000
PhoenixAZ	2003	44	4 wk ahead	Bin	percent	6.500000	6.600000	0.016667
PhoenixAZ	2003	44	4 wk ahead	Bin	percent	6.600000	6.700000	0.006667
PhoenixAZ	2003	44	4 wk ahead	Bin	percent	6.700000	6.800000	0.010000
PhoenixAZ	2003	44	4 wk ahead	Bin	percent	6.800000	6.900000	0.010000
PhoenixAZ	2003	44	4 wk ahead	Bin	percent	6.900000	7.000000	0.016667
PhoenixAZ	2003	44	4 wk ahead	Bin	percent	7.000000	7.100000	0.016667
PhoenixAZ	2003	44	4 wk ahead	Bin	percent	7.100000	7.200000	0.003333
PhoenixAZ	2003	44	4 wk ahead	Bin	percent	7.200000	7.300000	0.003333
PhoenixAZ	2003	44	4 wk ahead	Bin	percent	7.300000	7.400000	0.003333
PhoenixAZ	2003	44	4 wk ahead	Bin	percent	7.400000	7.500000	0.010000
PhoenixAZ	2003	44	4 wk ahead	Bin	percent	7.500000	7.600000	0.003333
PhoenixAZ	2003	44	4 wk ahead	Bin	percent	7.600000	7.700000	0.003333
PhoenixAZ	2003	44	4 wk ahead	Bin	percent	7.700000	7.800000	0.006667
PhoenixAZ	2003	44	4 wk ahead	Bin	percent	7.800000	7.900000	0.006667
PhoenixAZ	2003	44	4 wk ahead	Bin	percent	7.900000	8.000000	0.006667
PhoenixAZ	2003	44	4 wk ahead	Bin	percent	8.000000	8.100000	0.023333
PhoenixAZ	2003	44	4 wk ahead	Bin	percent	8.100000	8.200000	0.013333
PhoenixAZ	2003	44	4 wk ahead	Bin	percent	8.200000	8.300000	0.003333
PhoenixAZ	2003	44	4 wk ahead	Bin	percent	8.300000	8.400000	0.013333
PhoenixAZ	2003	44	4 wk ahead	Bin	percent	8.400000	8.500000	0.010000
PhoenixAZ	2003	44	4 wk ahead	Bin	percent	8.500000	8.600000	0.003333
PhoenixAZ	2003	44	4 wk ahead	Bin	percent	8.600000	8.700000	0.010000
PhoenixAZ	2003	44	4 wk ahead	Bin	percent	8.900000	9.000000	0.006667
PhoenixAZ	2003	44	4 wk ahead	Bin	percent	9.200000	9.300000	0.010000
PhoenixAZ	2003	44	4 wk ahead	Bin	percent	9.300000	9.400000	0.010000
PhoenixAZ	2003	44	4 wk ahead	Bin	percent	9.500000	9.600000	0.013333
PhoenixAZ	2003	44	4 wk ahead	Bin	percent	9.600000	9.700000	0.006667
PhoenixAZ	2003	44	4 wk ahead	Bin	percent	9.800000	9.900000	0.016667
PhoenixAZ	2003	44	4 wk ahead	Bin	percent	9.900000	10.000000	0.013333
PhoenixAZ	2003	44	4 wk ahead	Bin	percent	10.000000	10.100000	0.003333
PhoenixAZ	2003	44	4 wk ahead	Bin	percent	10.200000	10.300000	0.003333
PhoenixAZ	2003	44	4 wk ahead	Bin	percent	10.300000	10.400000	0.006667
PhoenixAZ	2003	44	4 wk ahead	Bin	percent	10.400000	10.500000	0.010000
PhoenixAZ	2003	44	4 wk ahead	Bin	percent	10.600000	10.700000	0.006667
PhoenixAZ	2003	44	4 wk ahead	Bin	percent	10.800000	10.900000	0.003333
PhoenixAZ	2003	44	4 wk ahead	Bin	percent	10.900000	11.000000	0.003333
PhoenixAZ	2003	44	4 wk ahead	Bin	percent	11.100000	11.200000	0.006667
PhoenixAZ	2003	44	4 wk ahead	Bin	percent	11.200000	11.300000	0.003333
PhoenixAZ	2003	44	4 wk ahead	Bin	percent	11.300000	11.400000	0.003333
PhoenixAZ	2003	44	4 wk ahead	Bin	percent	11.500000	11.600000	0.006667
PhoenixAZ	2003	44	4 wk ahead	Bin	percent	11.600000	11.700000	0.003333
PhoenixAZ	2003	44	4 wk ahead	Bin	percent	11.700000	11.800000	0.003333
PhoenixAZ	2003	44	4 wk ahead	Bin	percent	11.900000	12.000000	0.006667
PhoenixAZ	2003	44	4 wk ahead	Bin	percent	12.300000	12.400000	0.003333
PhoenixAZ	2003	44	4 wk ahead	Bin	percent	12.400000	12.500000	0.003333
PhoenixAZ	2003	44	4 wk ahead	Bin	percent	12.500000	12.600000	0.003333
PhoenixAZ	2003	44	4 wk ahead	Bin	percent	12.700000	12.800000	0.003333
PhoenixAZ	2003	44	4 wk ahead	Bin	percent	12.900000	13.000000	0.003333
PhoenixAZ	2003	44	4 wk ahead	Bin	percent	13.000000	100.000000	0.053333
PhoenixAZ	2003	45	1 wk ahead	Point	percent	NA	NA	3.660394
PhoenixAZ	2003	45	1 wk ahead	Bin	percent	1.300000	1.400000	0.016667
PhoenixAZ	2003	45	1 wk ahead	Bin	percent	1.500000	1.600000	0.010000
PhoenixAZ	2003	45	1 wk ahead	Bin	percent	1.600000	1.700000	0.016667
PhoenixAZ	2003	45	1 wk ahead	Bin	percent	1.700000	1.800000	0.026667
PhoenixAZ	2003	45	1 wk ahead	Bin	percent	1.800000	1.900000	0.020000
PhoenixAZ	2003	45	1 wk ahead	Bin	percent	1.900000	2.000000	0.016667
PhoenixAZ	2003	45	1 wk ahead	Bin	percent	2.000000	2.100000	0.016667
PhoenixAZ	2003	45	1 wk ahead	Bin	percent	2.100000	2.200000	0.020000
PhoenixAZ	2003	45	1 wk ahead	Bin	percent	2.200000	2.300000	0.010000
PhoenixAZ	2003	45	1 wk ahead	Bin	percent	2.300000	2.400000	0.023333
PhoenixAZ	2003	45	1 wk ahead	Bin	percent	2.400000	2.500000	0.020000
PhoenixAZ	2003	45	1 wk ahead	Bin	percent	2.500000	2.600000	0.043333
PhoenixAZ	2003	45	1 wk ahead	Bin	percent	2.600000	2.700000	0.043333
PhoenixAZ	2003	45	1 wk ahead	Bin	percent	2.700000	2.800000	0.023333
PhoenixAZ	2003	45	1 wk ahead	Bin	percent	2.800000	2.900000	0.020000
PhoenixAZ	2003	45	1 wk ahead	Bin	percent	2.900000	3.000000	0.026667
PhoenixAZ	2003	45	1 wk ahead	Bin	percent	3.000000	3.100000	0.030000
PhoenixAZ	2003	45	1 wk ahead	Bin	percent	3.100000	3.200000	0.033333
PhoenixAZ	2003	45	1 wk ahead	Bin	percent	3.200000	3.300000	0.026667
PhoenixAZ	2003	45	1 wk ahead	Bin	percent	3.300000	3.400000	0.020000
PhoenixAZ	2003	45	1 wk ahead	Bin	percent	3.400000	3.500000	0.033333
PhoenixAZ	2003	45	1 wk ahead	Bin	percent	3.500000	3.600000	0.030000
PhoenixAZ	2003	45	1 wk ahead	Bin	percent	3.600000	3.700000	0.023333
PhoenixAZ	2003	45	1 wk ahead	Bin	percent	3.700000	3.800000	0.013333
PhoenixAZ	2003	45	1 wk ahead	Bin	percent	3.800000	3.900000	0.023333
PhoenixAZ	2003	45	1 wk ahead	Bin	percent	3.900000	4.000000	0.046667
PhoenixAZ	2003	45	1 wk ahead	Bin	percent	4.000000	4.100000	0.026667
PhoenixAZ	2003	45	1 wk ahead	Bin	percent	4.100000	4.200000	0.010000
PhoenixAZ	2003	45	1 wk ahead	Bin	percent	4.200000	4.300000	0.016667
PhoenixAZ	2003	45	1 wk ahead	Bin	percent	4.300000	4.400000	0.020000
PhoenixAZ	2003	45	1 wk ahead	Bin	percent	4.400000	4.500000	0.026667
PhoenixAZ	2003	45	1 wk ahead	Bin	percent	4.500000	4.600000	0.023333
PhoenixAZ	2003	45	1 wk ahead	Bin	percent	4.600000	4.700000	0.013333
PhoenixAZ	2003	45	1 wk ahead	Bin	percent	4.700000	4.800000	0.003333
PhoenixAZ	2003	45	1 wk ahead	Bin	percent	4.800000	4.900000	0.023333
PhoenixAZ	2003	45	1 wk ahead	Bin	percent	4.900000	5.000000	0.013333
PhoenixAZ	2003	45	1 wk ahead	Bin	percent	5.000000	5.100000	0.006667
PhoenixAZ	2003	45	1 wk ahead	Bin	percent	5.100000	5.200000	0.006667
PhoenixAZ	2003	45	1 wk ahead	Bin	percent	5.200000	5.300000	0.013333
PhoenixAZ	2003	45	1 wk ahead	Bin	percent	5.300000	5.400000	0.003333
PhoenixAZ	2003	45	1 wk ahead	Bin	percent	5.400000	5.500000	0.013333
PhoenixAZ	2003	45	1 wk ahead	Bin	percent	5.600000	5.700000	0.020000
PhoenixAZ	2003	45	1 wk ahead	Bin	percent	5.700000	5.800000	0.020000
PhoenixAZ	2003	45	1 wk ahead	Bin	percent	5.800000	5.900000	0.020000
PhoenixAZ	2003	45	1 wk ahead	Bin	percent	5.900000	6.000000	0.016667
PhoenixAZ	2003	45	1 wk ahead	Bin	percent	6.000000	6.100000	0.016667
PhoenixAZ	2003	45	1 wk ahead	Bin	percent	6.100000	6.200000	0.003333
PhoenixAZ	2003	45	1 wk ahead	Bin	percent	6.200000	6.300000	0.010000
PhoenixAZ	2003	45	1 wk ahead	Bin	percent	6.300000	6.400000	0.010000
PhoenixAZ	2003	45	1 wk ahead	Bin	percent	6.400000	6.500000	0.006667
PhoenixAZ	2003	45	1 wk ahead	Bin	percent	6.600000	6.700000	0.003333
PhoenixAZ	2003	45	1 wk ahead	Bin	percent	6.800000	6.900000	0.003333
PhoenixAZ	2003	45	1 wk ahead	Bin	percent	6.900000	7.000000	0.003333
PhoenixAZ	2003	45	1 wk ahead	Bin	percent	7.000000	7.100000	0.003333
PhoenixAZ	2003	45	1 wk ahead	Bin	percent	7.100000	7.200000	0.003333
PhoenixAZ	2003	45	1 wk ahead	Bin	percent	7.200000	7.300000	0.003333
PhoenixAZ	2003	45	1 wk ahead	Bin	percent	7.800000	7.900000	0.003333
PhoenixAZ	2003	45	2 wk ahead	Point	percent	NA	NA	8.004226
PhoenixAZ	2003	45	2 wk ahead	Bin	percent	1.600000	1.700000	0.003333
PhoenixAZ	2003	45	2 wk ahead	Bin	percent	1.800000	1.900000	0.006667
PhoenixAZ	2003	45	2 wk ahead	Bin	percent	1.900000	2.000000	0.003333
PhoenixAZ	2003	45	2 wk ahead	Bin	percent	2.000000	2.100000	0.006667
PhoenixAZ	2003	45	2 wk ahead	Bin	percent	2.200000	2.300000	0.006667
PhoenixAZ	2003	45	2 wk ahead	Bin	percent	2.400000	2.500000	0.010000
PhoenixAZ	2003	45	2 wk ahead	Bin	percent	2.500000	2.600000	0.003333
PhoenixAZ	2003	45	2 wk ahead	Bin	percent	2.600000	2.700000	0.006667
PhoenixAZ	2003	45	2 wk ahead	Bin	percent	2.700000	2.800000	0.003333
PhoenixAZ	2003	45	2 wk ahead	Bin	percent	2.800000	2.900000	0.013333
PhoenixAZ	2003	45	2 wk ahead	Bin	percent	2.900000	3.000000	0.013333
PhoenixAZ	2003	45	2 wk ahead	Bin	percent	3.100000	3.200000	0.010000
PhoenixAZ	2003	45	2 wk ahead	Bin	percent	3.200000	3.300000	0.006667
PhoenixAZ	2003	45	2 wk ahead	Bin	percent	3.300000	3.400000	0.010000
PhoenixAZ	2003	45	2 wk ahead	Bin	percent	3.400000	3.500000	0.010000
PhoenixAZ	2003	45	2 wk ahead	Bin	percent	3.500000	3.600000	0.010000
PhoenixAZ	2003	45	2 wk ahead	Bin	percent	3.600000	3.700000	0.003333
PhoenixAZ	2003	45	2 wk ahead	Bin	percent	3.700000	3.800000	0.006667
PhoenixAZ	2003	45	2 wk ahead	Bin	percent	3.800000	3.900000	0.003333
PhoenixAZ	2003	45	2 wk ahead	Bin	percent	3.900000	4.000000	0.003333
PhoenixAZ	2003	45	2 wk ahead	Bin	percent	4.000000	4.100000	0.006667
PhoenixAZ	2003	45	2 wk ahead	Bin	percent	4.100000	4.200000	0.006667
PhoenixAZ	2003	45	2 wk ahead	Bin	percent	4.300000	4.400000	0.006667
PhoenixAZ	2003	45	2 wk ahead	Bin	percent	4.400000	4.500000	0.013333
PhoenixAZ	2003	45	2 wk ahead	Bin	percent	4.500000	4.600000	0.006667
PhoenixAZ	2003	45	2 wk ahead	Bin	percent	4.600000	4.700000	0.016667
PhoenixAZ	2003	45	2 wk ahead	Bin	percent	4.700000	4.800000	0.013333
PhoenixAZ	2003	45	2 wk ahead	Bin	percent	4.800000	4.900000	0.010000
PhoenixAZ	2003	45	2 wk ahead	Bin	percent	4.900000	5.000000	0.010000
PhoenixAZ	2003	45	2 wk ahead	Bin	percent	5.000000	5.100000	0.006667
PhoenixAZ	2003	45	2 wk ahead	Bin	percent	5.100000	5.200000	0.006667
PhoenixAZ	2003	45	2 wk ahead	Bin	percent	5.200000	5.300000	0.013333
PhoenixAZ	2003	45	2 wk ahead	Bin	percent	5.300000	5.400000	0.023333
PhoenixAZ	2003	45	2 wk ahead	Bin	percent	5.400000	5.500000	0.006667
PhoenixAZ	2003	45	2 wk ahead	Bin	percent	5.600000	5.700000	0.016667
PhoenixAZ	2003	45	2 wk ahead	Bin	percent	5.700000	5.800000	0.010000
PhoenixAZ	2003	45	2 wk ahead	Bin	percent	5.800000	5.900000	0.010000
PhoenixAZ	2003	45	2 wk ahead	Bin	percent	5.900000	6.000000	0.013333
PhoenixAZ	2003	45	2 wk ahead	Bin	percent	6.000000	6.100000	0.010000
PhoenixAZ	2003	45	2 wk ahead	Bin	percent	6.100000	6.200000	0.010000
PhoenixAZ	2003	45	2 wk ahead	Bin	percent	6.200000	6.300000	0.006667
PhoenixAZ	2003	45	2 wk ahead	Bin	percent	6.300000	6.400000	0.013333
PhoenixAZ	2003	45	2 wk ahead	Bin	percent	6.400000	6.500000	0.003333
PhoenixAZ	2003	45	2 wk ahead	Bin	percent	6.500000	6.600000	0.016667
PhoenixAZ	2003	45	2 wk ahead	Bin	percent	6.600000	6.700000	0.010000
PhoenixAZ	2003	45	2 wk ahead	Bin	percent	6.700000	6.800000	0.006667
PhoenixAZ	2003	45	2 wk ahead	Bin	percent	6.800000	6.900000	0.020000
PhoenixAZ	2003	45	2 wk ahead	Bin	percent	6.900000	7.000000	0.006667
PhoenixAZ	2003	45	2 wk ahead	Bin	percent	7.000000	7.100000	0.006667
PhoenixAZ	2003	45	2 wk ahead	Bin	percent	7.100000	7.200000	0.006667
PhoenixAZ	2003	45	2 wk ahead	Bin	percent	7.200000	7.300000	0.010000
PhoenixAZ	2003	45	2 wk ahead	Bin	percent	7.300000	7.400000	0.016667
PhoenixAZ	2003	45	2 wk ahead	Bin	percent	7.400000	7.500000	0.003333
PhoenixAZ	2003	45	2 wk ahead	Bin	percent	7.600000	7.700000	0.016667
PhoenixAZ	2003	45	2 wk ahead	Bin	percent	7.700000	7.800000	0.006667
PhoenixAZ	2003	45	2 wk ahead	Bin	percent	7.800000	7.900000	0.006667
PhoenixAZ	2003	45	2 wk ahead	Bin	percent	7.900000	8.000000	0.006667
PhoenixAZ	2003	45	2 wk ahead	Bin	percent	8.000000	8.100000	0.030000
PhoenixAZ	2003	45	2 wk ahead	Bin	percent	8.100000	8.200000	0.010000
PhoenixAZ	2003	45	2 wk ahead	Bin	percent	8.200000	8.300000	0.023333
PhoenixAZ	2003	45	2 wk ahead	Bin	percent	8.300000	8.400000	0.003333
PhoenixAZ	2003	45	2 wk ahead	Bin	percent	8.400000	8.500000	0.006667
PhoenixAZ	2003	45	2 wk ahead	Bin	percent	8.500000	8.600000	0.010000
PhoenixAZ	2003	45	2 wk ahead	Bin	percent	8.600000	8.700000	0.010000
PhoenixAZ	2003	45	2 wk ahead	Bin	percent	8.700000	8.800000	0.003333
PhoenixAZ	2003	45	2 wk ahead	Bin	percent	8.800000	8.900000	0.010000
PhoenixAZ	2003	45	2 wk ahead	Bin	percent	8.900000	9.000000	0.010000
PhoenixAZ	2003	45	2 wk ahead	Bin	percent	9.000000	9.100000	0.010000
PhoenixAZ	2003	45	2 wk ahead	Bin	percent	9.100000	9.200000	0.006667
PhoenixAZ	2003	45	2 wk ahead	Bin	percent	9.200000	9.300000	0.010000
PhoenixAZ	2003	45	2 wk ahead	Bin	percent	9.300000	9.400000	0.013333
PhoenixAZ	2003	45	2 wk ahead	Bin	percent	9.400000	9.500000	0.006667
PhoenixAZ	2003	45	2 wk ahead	Bin	percent	9.500000	9.600000	0.013333
PhoenixAZ	2003	45	2 wk ahead	Bin	percent	9.600000	9.700000	0.006667
PhoenixAZ	2003	45	2 wk ahead	Bin	percent	9.700000	9.800000	0.006667
PhoenixAZ	2003	45	2 wk ahead	Bin	percent	9.800000	9.900000	0.003333
PhoenixAZ	2003	45	2 wk ahead	Bin	percent	9.900000	10.000000	0.006667
PhoenixAZ	2003	45	2 wk ahead	Bin	percent	10.000000	10.100000	0.006667
PhoenixAZ	2003	45	2 wk ahead	Bin	percent	10.100000	10.200000	0.006667
PhoenixAZ	2003	45	2 wk ahead	Bin	percent	10.400000	10.500000	0.010000
PhoenixAZ	2003	45	2 wk ahead	Bin	percent	10.500000	10.600000	0.010000
PhoenixAZ	2003	45	2 wk ahead	Bin	percent	10.600000	10.700000	0.010000
PhoenixAZ	2003	45	2 wk ahead	Bin	percent	10.700000	10.800000	0.020000
PhoenixAZ	2003	45	2 wk ahead	Bin	percent	10.800000	10.900000	0.013333
PhoenixAZ	2003	45	2 wk ahead	Bin	percent	10.900000	11.000000	0.003333
PhoenixAZ	2003	45	2 wk ahead	Bin	percent	11.000000	11.100000	0.003333
PhoenixAZ	2003	45	2 wk ahead	Bin	percent	11.100000	11.200000	0.003333
PhoenixAZ	2003	45	2 wk ahead	Bin	percent	11.200000	11.300000	0.003333
PhoenixAZ	2003	45	2 wk ahead	Bin	percent	11.300000	11.400000	0.003333
PhoenixAZ	2003	45	2 wk ahead	Bin	percent	11.400000	11.500000	0.006667
PhoenixAZ	2003	45	2 wk ahead	Bin	percent	11.500000	11.600000	0.003333
PhoenixAZ	2003	45	2 wk ahead	Bin	percent	11.600000	11.700000	0.006667
PhoenixAZ	2003	45	2 wk ahead	Bin	percent	11.700000	11.800000	0.003333
PhoenixAZ	2003	45	2 wk ahead	Bin	percent	11.900000	12.000000	0.003333
PhoenixAZ	2003	45	2 wk ahead	Bin	percent	12.000000	12.100000	0.003333
PhoenixAZ	2003	45	2 wk ahead	Bin	percent	12.100000	12.200000	0.003333
PhoenixAZ	2003	45	2 wk ahead	Bin	percent	12.400000	12.500000	0.003333
PhoenixAZ	2003	45	2 wk ahead	Bin	percent	12.600000	12.700000	0.013333
PhoenixAZ	2003	45	2 wk ahead	Bin	percent	12.700000	12.800000	0.006667
PhoenixAZ	2003	45	2 wk ahead	Bin	percent	12.900000	13.000000	0.006667
PhoenixAZ	2003	45	2 wk ahead	Bin	percent	13.000000	100.000000	0.126667
PhoenixAZ	2003	45	3 wk ahead	Point	percent	NA	NA	8.611001
PhoenixAZ	2003	45	3 wk ahead	Bin	percent	1.700000	1.800000	0.003333
PhoenixAZ	2003	45	3 wk ahead	Bin	percent	1.900000	2.000000	0.003333
PhoenixAZ	2003	45	3 wk ahead	Bin	percent	2.200000	2.300000	0.003333
PhoenixAZ	2003	45	3 wk ahead	Bin	percent	2.300000	2.400000	0.006667
PhoenixAZ	2003	45	3 wk ahead	Bin	percent	2.500000	2.600000	0.003333
PhoenixAZ	2003	45	3 wk ahead	Bin	percent	2.800000	2.900000	0.003333
PhoenixAZ	2003	45	3 wk ahead	Bin	percent	2.900000	3.000000	0.006667
PhoenixAZ	2003	45	3 wk ahead	Bin	percent	3.000000	3.100000	0.003333
PhoenixAZ	2003	45	3 wk ahead	Bin	percent	3.100000	3.200000	0.003333
PhoenixAZ	2003	45	3 wk ahead	Bin	percent	3.300000	3.400000	0.006667
PhoenixAZ	2003	45	3 wk ahead	Bin	percent	3.400000	3.500000	0.006667
PhoenixAZ	2003	45	3 wk ahead	Bin	percent	3.500000	3.600000	0.003333
PhoenixAZ	2003	45	3 wk ahead	Bin	percent	3.600000	3.700000	0.003333
PhoenixAZ	2003	45	3 wk ahead	Bin	percent	3.700000	3.800000	0.006667
PhoenixAZ	2003	45	3 wk ahead	Bin	percent	3.800000	3.900000	0.010000
PhoenixAZ	2003	45	3 wk ahead	Bin	percent	3.900000	4.000000	0.003333
PhoenixAZ	2003	45	3 wk ahead	Bin	percent	4.000000	4.100000	0.006667
PhoenixAZ	2003	45	3 wk ahead	Bin	percent	4.100000	4.200000	0.003333
PhoenixAZ	2003	45	3 wk ahead	Bin	percent	4.200000	4.300000	0.003333
PhoenixAZ	2003	45	3 wk ahead	Bin	percent	4.300000	4.400000	0.003333
PhoenixAZ	2003	45	3 wk ahead	Bin	percent	4.400000	4.500000	0.006667
PhoenixAZ	2003	45	3 wk ahead	Bin	percent	4.500000	4.600000	0.003333
PhoenixAZ	2003	45	3 wk ahead	Bin	percent	4.600000	4.700000	0.010000
PhoenixAZ	2003	45	3 wk ahead	Bin	percent	4.700000	4.800000	0.003333
PhoenixAZ	2003	45	3 wk ahead	Bin	percent	4.800000	4.900000	0.010000
PhoenixAZ	2003	45	3 wk ahead	Bin	percent	4.900000	5.000000	0.006667
PhoenixAZ	2003	45	3 wk ahead	Bin	percent	5.000000	5.100000	0.003333
PhoenixAZ	2003	45	3 wk ahead	Bin	percent	5.100000	5.200000	0.003333
PhoenixAZ	2003	45	3 wk ahead	Bin	percent	5.200000	5.300000	0.003333
PhoenixAZ	2003	45	3 wk ahead	Bin	percent	5.300000	5.400000	0.003333
PhoenixAZ	2003	45	3 wk ahead	Bin	percent	5.400000	5.500000	0.003333
PhoenixAZ	2003	45	3 wk ahead	Bin	percent	5.500000	5.600000	0.003333
PhoenixAZ	2003	45	3 wk ahead	Bin	percent	5.700000	5.800000	0.006667
PhoenixAZ	2003	45	3 wk ahead	Bin	percent	5.800000	5.900000	0.013333
PhoenixAZ	2003	45	3 wk ahead	Bin	percent	5.900000	6.000000	0.006667
PhoenixAZ	2003	45	3 wk ahead	Bin	percent	6.000000	6.100000	0.010000
PhoenixAZ	2003	45	3 wk ahead	Bin	percent	6.100000	6.200000	0.006667
PhoenixAZ	2003	45	3 wk ahead	Bin	percent	6.200000	6.300000	0.013333
PhoenixAZ	2003	45	3 wk ahead	Bin	percent	6.300000	6.400000	0.010000
PhoenixAZ	2003	45	3 wk ahead	Bin	percent	6.400000	6.500000	0.003333
PhoenixAZ	2003	45	3 wk ahead	Bin	percent	6.500000	6.600000	0.003333
PhoenixAZ	2003	45	3 wk ahead	Bin	percent	6.600000	6.700000	0.013333
PhoenixAZ	2003	45	3 wk ahead	Bin	percent	6.700000	6.800000	0.003333
PhoenixAZ	2003	45	3 wk ahead	Bin	percent	6.800000	6.900000	0.010000
PhoenixAZ	2003	45	3 wk ahead	Bin	percent	6.900000	7.000000	0.023333
PhoenixAZ	2003	45	3 wk ahead	Bin	percent	7.000000	7.100000	0.010000
PhoenixAZ	2003	45	3 wk ahead	Bin	percent	7.100000	7.200000	0.010000
PhoenixAZ	2003	45	3 wk ahead	Bin	percent	7.200000	7.300000	0.020000
PhoenixAZ	2003	45	3 wk ahead	Bin	percent	7.300000	7.400000	0.013333
PhoenixAZ	2003	45	3 wk ahead	Bin	percent	7.400000	7.500000	0.006667
PhoenixAZ	2003	45	3 wk ahead	Bin	percent	7.500000	7.600000	0.006667
PhoenixAZ	2003	45	3 wk ahead	Bin	percent	7.600000	7.700000	0.020000
PhoenixAZ	2003	45	3 wk ahead	Bin	percent	7.800000	7.900000	0.013333
PhoenixAZ	2003	45	3 wk ahead	Bin	percent	7.900000	8.000000	0.006667
PhoenixAZ	2003	45	3 wk ahead	Bin	percent	8.000000	8.100000	0.013333
PhoenixAZ	2003	45	3 wk ahead	Bin	percent	8.100000	8.200000	0.003333
PhoenixAZ	2003	45	3 wk ahead	Bin	percent	8.200000	8.300000	0.013333
PhoenixAZ	2003	45	3 wk ahead	Bin	percent	8.300000	8.400000	0.020000
PhoenixAZ	2003	45	3 wk ahead	Bin	percent	8.400000	8.500000	0.010000
PhoenixAZ	2003	45	3 wk ahead	Bin	percent	8.500000	8.600000	0.016667
PhoenixAZ	2003	45	3 wk ahead	Bin	percent	8.600000	8.700000	0.013333
PhoenixAZ	2003	45	3 wk ahead	Bin	percent	8.700000	8.800000	0.016667
PhoenixAZ	2003	45	3 wk ahead	Bin	percent	8.800000	8.900000	0.013333
PhoenixAZ	2003	45	3 wk ahead	Bin	percent	8.900000	9.000000	0.013333
PhoenixAZ	2003	45	3 wk ahead	Bin	percent	9.000000	9.100000	0.016667
PhoenixAZ	2003	45	3 wk ahead	Bin	percent	9.100000	9.200000	0.020000
PhoenixAZ	2003	45	3 wk ahead	Bin	percent	9.200000	9.300000	0.010000
PhoenixAZ	2003	45	3 wk ahead	Bin	percent	9.300000	9.400000	0.010000
PhoenixAZ	2003	45	3 wk ahead	Bin	percent	9.400000	9.500000	0.030000
PhoenixAZ	2003	45	3 wk ahead	Bin	percent	9.500000	9.600000	0.020000
PhoenixAZ	2003	45	3 wk ahead	Bin	percent	9.600000	9.700000	0.013333
PhoenixAZ	2003	45	3 wk ahead	Bin	percent	9.700000	9.800000	0.016667
PhoenixAZ	2003	45	3 wk ahead	Bin	percent	9.800000	9.900000	0.016667
PhoenixAZ	2003	45	3 wk ahead	Bin	percent	9.900000	10.000000	0.016667
PhoenixAZ	2003	45	3 wk ahead	Bin	percent	10.000000	10.100000	0.016667
PhoenixAZ	2003	45	3 wk ahead	Bin	percent	10.100000	10.200000	0.020000
PhoenixAZ	2003	45	3 wk ahead	Bin	percent	10.200000	10.300000	0.013333
PhoenixAZ	2003	45	3 wk ahead	Bin	percent	10.400000	10.500000	0.006667
PhoenixAZ	2003	45	3 wk ahead	Bin	percent	10.500000	10.600000	0.003333
PhoenixAZ	2003	45	3 wk ahead	Bin	percent	10.600000	10.700000	0.003333
PhoenixAZ	2003	45	3 wk ahead	Bin	percent	10.700000	10.800000	0.013333
PhoenixAZ	2003	45	3 wk ahead	Bin	percent	10.800000	10.900000	0.006667
PhoenixAZ	2003	45	3 wk ahead	Bin	percent	10.900000	11.000000	0.020000
PhoenixAZ	2003	45	3 wk ahead	Bin	percent	11.000000	11.100000	0.023333
PhoenixAZ	2003	45	3 wk ahead	Bin	percent	11.100000	11.200000	0.003333
PhoenixAZ	2003	45	3 wk ahead	Bin	percent	11.200000	11.300000	0.010000
PhoenixAZ	2003	45	3 wk ahead	Bin	percent	11.300000	11.400000	0.003333
PhoenixAZ	2003	45	3 wk ahead	Bin	percent	11.400000	11.500000	0.013333
PhoenixAZ	2003	45	3 wk ahead	Bin	percent	11.500000	11.600000	0.016667
PhoenixAZ	2003	45	3 wk ahead	Bin	percent	11.700000	11.800000	0.016667
PhoenixAZ	2003	45	3 wk ahead	Bin	percent	11.800000	11.900000	0.006667
PhoenixAZ	2003	45	3 wk ahead	Bin	percent	11.900000	12.000000	0.003333
PhoenixAZ	2003	45	3 wk ahead	Bin	percent	12.000000	12.100000	0.003333
PhoenixAZ	2003	45	3 wk ahead	Bin	percent	12.100000	12.200000	0.003333
PhoenixAZ	2003	45	3 wk ahead	Bin	percent	12.200000	12.300000	0.010000
PhoenixAZ	2003	45	3 wk ahead	Bin	percent	12.300000	12.400000	0.003333
PhoenixAZ	2003	45	3 wk ahead	Bin	percent	12.400000	12.500000	0.003333
PhoenixAZ	2003	45	3 wk ahead	Bin	percent	12.500000	12.600000	0.006667
PhoenixAZ	2003	45	3 wk ahead	Bin	percent	12.600000	12.700000	0.006667
PhoenixAZ	2003	45	3 wk ahead	Bin	percent	12.700000	12.800000	0.003333
PhoenixAZ	2003	45	3 wk ahead	Bin	percent	12.800000	12.900000	0.006667
PhoenixAZ	2003	45	3 wk ahead	Bin	percent	13.000000	100.000000	0.066667
PhoenixAZ	2003	45	4 wk ahead	Point	percent	NA	NA	6.317326
PhoenixAZ	2003	45	4 wk ahead	Bin	percent	1.900000	2.000000	0.003333
PhoenixAZ	2003	45	4 wk ahead	Bin	percent	2.100000	2.200000	0.003333
PhoenixAZ	2003	45	4 wk ahead	Bin	percent	2.300000	2.400000	0.003333
PhoenixAZ	2003	45	4 wk ahead	Bin	percent	2.400000	2.500000	0.003333
PhoenixAZ	2003	45	4 wk ahead	Bin	percent	2.500000	2.600000	0.006667
PhoenixAZ	2003	45	4 wk ahead	Bin	percent	2.600000	2.700000	0.003333
PhoenixAZ	2003	45	4 wk ahead	Bin	percent	2.800000	2.900000	0.003333
PhoenixAZ	2003	45	4 wk ahead	Bin	percent	2.900000	3.000000	0.003333
PhoenixAZ	2003	45	4 wk ahead	Bin	percent	3.100000	3.200000	0.003333
PhoenixAZ	2003	45	4 wk ahead	Bin	percent	3.300000	3.400000	0.013333
PhoenixAZ	2003	45	4 wk ahead	Bin	percent	3.400000	3.500000	0.016667
PhoenixAZ	2003	45	4 wk ahead	Bin	percent	3.500000	3.600000	0.006667
PhoenixAZ	2003	45	4 wk ahead	Bin	percent	3.600000	3.700000	0.010000
PhoenixAZ	2003	45	4 wk ahead	Bin	percent	3.700000	3.800000	0.010000
PhoenixAZ	2003	45	4 wk ahead	Bin	percent	3.800000	3.900000	0.003333
PhoenixAZ	2003	45	4 wk ahead	Bin	percent	3.900000	4.000000	0.006667
PhoenixAZ	2003	45	4 wk ahead	Bin	percent	4.000000	4.100000	0.006667
PhoenixAZ	2003	45	4 wk ahead	Bin	percent	4.100000	4.200000	0.023333
PhoenixAZ	2003	45	4 wk ahead	Bin	percent	4.200000	4.300000	0.020000
PhoenixAZ	2003	45	4 wk ahead	Bin	percent	4.300000	4.400000	0.020000
PhoenixAZ	2003	45	4 wk ahead	Bin	percent	4.400000	4.500000	0.010000
PhoenixAZ	2003	45	4 wk ahead	Bin	percent	4.500000	4.600000	0.006667
PhoenixAZ	2003	45	4 wk ahead	Bin	percent	4.600000	4.700000	0.013333
PhoenixAZ	2003	45	4 wk ahead	Bin	percent	4.700000	4.800000	0.013333
PhoenixAZ	2003	45	4 wk ahead	Bin	percent	4.800000	4.900000	0.003333
PhoenixAZ	2003	45	4 wk ahead	Bin	percent	4.900000	5.000000	0.013333
PhoenixAZ	2003	45	4 wk ahead	Bin	percent	5.000000	5.100000	0.016667
PhoenixAZ	2003	45	4 wk ahead	Bin	percent	5.100000	5.200000	0.023333
PhoenixAZ	2003	45	4 wk ahead	Bin	percent	5.200000	5.300000	0.023333
PhoenixAZ	2003	45	4 wk ahead	Bin	percent	5.300000	5.400000	0.016667
PhoenixAZ	2003	45	4 wk ahead	Bin	percent	5.400000	5.500000	0.020000
PhoenixAZ	2003	45	4 wk ahead	Bin	percent	5.500000	5.600000	0.010000
PhoenixAZ	2003	45	4 wk ahead	Bin	percent	5.600000	5.700000	0.006667
PhoenixAZ	2003	45	4 wk ahead	Bin	percent	5.700000	5.800000	0.036667
PhoenixAZ	2003	45	4 wk ahead	Bin	percent	5.800000	5.900000	0.020000
PhoenixAZ	2003	45	4 wk ahead	Bin	percent	5.900000	6.000000	0.016667
PhoenixAZ	2003	45	4 wk ahead	Bin	percent	6.000000	6.100000	0.020000
PhoenixAZ	2003	45	4 wk ahead	Bin	percent	6.100000	6.200000	0.006667
PhoenixAZ	2003	45	4 wk ahead	Bin	percent	6.200000	6.300000	0.023333
PhoenixAZ	2003	45	4 wk ahead	Bin	percent	6.300000	6.400000	0.020000
PhoenixAZ	2003	45	4 wk ahead	Bin	percent	6.400000	6.500000	0.010000
PhoenixAZ	2003	45	4 wk ahead	Bin	percent	6.500000	6.600000	0.010000
PhoenixAZ	2003	45	4 wk ahead	Bin	percent	6.600000	6.700000	0.030000
PhoenixAZ	2003	45	4 wk ahead	Bin	percent	6.700000	6.800000	0.023333
PhoenixAZ	2003	45	4 wk ahead	Bin	percent	6.800000	6.900000	0.030000
PhoenixAZ	2003	45	4 wk ahead	Bin	percent	6.900000	7.000000	0.026667
PhoenixAZ	2003	45	4 wk ahead	Bin	percent	7.000000	7.100000	0.016667
PhoenixAZ	2003	45	4 wk ahead	Bin	percent	7.100000	7.200000	0.016667
PhoenixAZ	2003	45	4 wk ahead	Bin	percent	7.200000	7.300000	0.030000
PhoenixAZ	2003	45	4 wk ahead	Bin	percent	7.300000	7.400000	0.006667
PhoenixAZ	2003	45	4 wk ahead	Bin	percent	7.400000	7.500000	0.033333
PhoenixAZ	2003	45	4 wk ahead	Bin	percent	7.500000	7.600000	0.020000
PhoenixAZ	2003	45	4 wk ahead	Bin	percent	7.600000	7.700000	0.010000
PhoenixAZ	2003	45	4 wk ahead	Bin	percent	7.700000	7.800000	0.026667
PhoenixAZ	2003	45	4 wk ahead	Bin	percent	7.800000	7.900000	0.016667
PhoenixAZ	2003	45	4 wk ahead	Bin	percent	7.900000	8.000000	0.016667
PhoenixAZ	2003	45	4 wk ahead	Bin	percent	8.000000	8.100000	0.016667
PhoenixAZ	2003	45	4 wk ahead	Bin	percent	8.100000	8.200000	0.013333
PhoenixAZ	2003	45	4 wk ahead	Bin	percent	8.200000	8.300000	0.010000
PhoenixAZ	2003	45	4 wk ahead	Bin	percent	8.300000	8.400000	0.016667
PhoenixAZ	2003	45	4 wk ahead	Bin	percent	8.400000	8.500000	0.003333
PhoenixAZ	2003	45	4 wk ahead	Bin	percent	8.500000	8.600000	0.030000
PhoenixAZ	2003	45	4 wk ahead	Bin	percent	8.600000	8.700000	0.013333
PhoenixAZ	2003	45	4 wk ahead	Bin	percent	8.700000	8.800000	0.013333
PhoenixAZ	2003	45	4 wk ahead	Bin	percent	8.800000	8.900000	0.003333
PhoenixAZ	2003	45	4 wk ahead	Bin	percent	8.900000	9.000000	0.003333
PhoenixAZ	2003	45	4 wk ahead	Bin	percent	9.000000	9.100000	0.003333
PhoenixAZ	2003	45	4 wk ahead	Bin	percent	9.100000	9.200000	0.006667
PhoenixAZ	2003	45	4 wk ahead	Bin	percent	9.200000	9.300000	0.006667
PhoenixAZ	2003	45	4 wk ahead	Bin	percent	9.300000	9.400000	0.013333
PhoenixAZ	2003	45	4 wk ahead	Bin	percent	9.400000	9.500000	0.003333
[truncated: 998,000+ more rows]
